# Supplementary material for: ThermoBase: A database of the phylogeny and physiology of thermophilic and hyperthermophilic organisms
Source: PLoS One. 2022 May 10;17(5):e0268253. doi: 10.1371/journal.pone.0268253 (PMC9089862; doi:10.1371/journal.pone.0268253)
Supplement: S1 File — A local spreadsheet of the ThermoBase database which was updated as of March 2022. (XLSX) [file pone.0268253.s001.xlsx]

## Sheet: ThermoBase version 1.0
Name	Taxonomic ID	Domain	Phylum	Class	Order	Family	Ecosystem	Environment	Energy Source	Metabolism	Metabolism (extended)	ion for chemiosmosis	Oxygen Requirement	Min. pH	Max. pH	Avg. Optimum pH	Min. Temp. (°C)	Max. Temp. (°C)	Avg. Optimum Temp.	Pressure for Opt. Temp.(kpa)	Optimum Pressure (Mpa)	Avg. Opt. salinity (%)	Note	Source	Additional Source
Methanopyrus kandleri 116	2320	Archaea	Euryarchaeota	Methanomicrobia	Methanosarcinales	Methanosarcinaceae	Aquatic	Hydrothermal vent	Organotroph	methanogenesis	was not able to use any methanogenic substrates other than H2 and CO2.	Na+	Anaerobe			6.45	90	122	105	40000	40	0.03		https://www.pnas.org/content/105/31/10949
Geogemma barossii 121	1927912	Archaea	Crenarchaeota	Thermoprotei	Desulfurococcales	Pyrodictiaceae	Aquatic	Hydrothermal vent	Chemoautotroph	iron-reduction	Fe(III) was reduced to Fe(II) with formation of the magnetic mineral magnetite. The use of Fe(III) as an electron acceptor was key to the isolation of strain 121, as it does not use other known electron acceptors.		Anaerobe				85	121	106	200				https://pubmed.ncbi.nlm.nih.gov/12920290/
Pyrolobus fumarii 1A, DSM 11204	2505679005	Archaea	Crenarchaeota	Thermoprotei	Desulfurococcales	Pyrodictiaceae	Aquatic	Hydrothermal vent	Chemolithoautotroph	aerobic respiration	gaining energy by H2-oxidation. Nitrate, S2O3 2− , and low concentrations of O2 (up to 0.3% v/v) served as electron acceptors, yielding NH4 + , H2S, and H2O as end products, respectively. Growth was inhibited by acetate, pyruvate, glucose, starch, or sulfur	H+	Facultative Anaerobe	4	6.5	5.5	90	113	106	200	25	0.017		https://pubmed.ncbi.nlm.nih.gov/9680332/
Pyrococcus kukulkanii NCB100	2687453501	Archaea	Euryarchaeota	Thermococci	Thermococcales	Thermococcaceae	Aquatic	Hydrothermal vent	Chemoorganoheterotroph	fermentation	Grew on complex proteinaceous substrates such as yeast extract, peptone and tryptone, as well as on glycogen and starch. Elemental sulfur was required for growth and was reduced to hydrogen sulfide. The fermentation products from complex proteinaceous substrates were CO2 and H		Anaerobe	3.5	8.5	7	70	112	105	150	40-50	0.0275		https://www.microbiologyresearch.org/content/journal/ijsem/10.1099/ijsem.0.001160
Pyrodictium brockii S1	35616	Archaea	Crenarchaeota	Thermoprotei	Desulfurococcales	Pyrodictiaceae	Aquatic	Solfataric waters	Chemolithoautotroph	sulfur-reduction	Hydrogen-sulphur-autotrophy		Anaerobe	4.5	7.2	5.5	80	110	105	300		0.015		https://www.microbiologyresearch.org/content/journal/ijsem/10.1099/ijsem.0.001201#tab2
Pyrodictium occultum PL-19	2309	Archaea	Crenarchaeota	Thermoprotei	Desulfurococcales	Pyrodictiaceae	Aquatic	Solfataric waters	Chemolithoautotroph	sulfur-reduction	Hydrogen-sulphur-autotrophy		Anaerobe	4.5	7.2	5.5	80	110	105	300		0.015		https://www.microbiologyresearch.org/content/journal/ijsem/10.1099/ijsem.0.001201#tab2
Methanopyrus kandleri AV19	638154507	Archaea	Euryarchaeota	Methanopyri	Methanopyrales	Methanopyraceae	Aquatic	Hydrothermal vent	Chemolithoautotroph	methanogenesis	H2/CO2 as energy and carbon sources	Na+	Anaerobe	5.5	7	6.5	84	110	98	300	20-30	0.02		https://link.springer.com/article/10.1007/BF00262992
Pyrococcus endeavori	39456	Archaea	Euryarchaeota	Thermococci	Thermococcales	Thermococcaceae	Aquatic	Hydrothermal vent	Organotroph	sulfur-reduction	Reduces elemental sulphur but can grow very poorly in the absence of sulphur. Organic substrates utilized include yeast extract, peptone and amino acid hydrolysate as well as individual amino acids, the peptide Leu-Ser and starch.		Anaerobe	4	8	7	80	110	98	100 below and 200 above 108C	22	0.028	formerly ES4	https://academic.oup.com/femsec/article/18/1/27/595971
Pyrodictium abyssi AV2	54256	Archaea	Crenarchaeota	Thermoprotei	Desulfurococcales	Pyrodictiaceae	Aquatic	Hydrothermal vent	Chemolithoautotroph	fermentation	Fermented carbohydrates, proteins, cell homogenates, acetate and formate. Isovalerate, isobutyrate, butanol and CO2 were detected as end products. Growth was stimulated by H2. In the presence of S°, H2S was formed.	Na+	Anaerobe	4.7	7.1	5.5	80	110	97	300	.2-20	0.02		https://www.microbiologyresearch.org/content/journal/ijsem/10.1099/ijsem.0.001201#tab2	https://www.sciencedirect.com/science/article/abs/pii/S0723202083800113?via%3Dihub
Hyperthermus butylicus DSM 5456	640069314	Archaea	Crenarchaeota	Thermoprotei	Desulfurococcales	Pyrodictiaceae	Aquatic	Solfataric field	Chemolithoautotroph	sulfur-reduction,proteinaceous metabolism	utilizes peptide mixtures as carbon and energy sources, and forms H2S from elemental sulfur and molecular hydrogen as a growth-stimulating accessory energy source but not by sulfur respiration. The same fermentation products, C02, 1-butanol, acetic acid, phenylacetic acid, and a trace of hydroxyphenylacetic acid, are formed both with and without of So and H2.	H+	Anaerobe			7	80	108	100.5	1000		1.7%		https://www.ncbi.nlm.nih.gov/pmc/articles/PMC213380/pdf/jbacter00121-0435.pdf
Pyrococcus yayanosii CH1	650716080	Archaea	Euryarchaeota	Thermococci	Thermococcales	Thermococcaceae	Aquatic	Hydrothermal vent	Chemoorganotroph	sulfur-reduction,proteinaceous metabolism	Growing on complex carbon sources such as peptone, tryptone, yeast extract or beef extract. Poor growth was recorded on casamino acids, and no growth on carbohydrates, alcohols or single amino acids. With appropriate carbon sources, growth was stimulated by elemental sulphur.		Anaerobe	6	9.5	8.25	80	108	98	20000-120000	52	0.035	Obligate piezophile	https://www.nature.com/articles/ismej200921	https://www.sciencedirect.com/science/article/abs/pii/S0723202011803760?via%3Dihub
Pyrococcus woesei	2262	Archaea	Euryarchaeota	Thermococci	Thermococcales	Thermococcaceae	Aquatic	Hot spring	Chemolithoheterotroph	sulfur-reduction	Yeast extract and peptides (bactotryptone) and, barely polysaccharides, utilized by sulfur respiration, yeast extract also in the absence of sulfur and in the presence of H2, and polysaccharides efficiently in the presence of H1 and S°. No fermentation observed.		Anaerobe			6.25		104.8	101.5	180		0.03		https://www.sciencedirect.com/science/article/abs/pii/S0723202087800577
Pyrobaculum aerophilum IM2	638154513	Archaea	Crenarchaeota	Thermoprotei	Thermoproteales	Thermoproteaceae	Aquatic	Hydrothermal vent	Autotroph	proteinaceous metabolism	Growth inhibition by elemental sulfur. Heterotrophic growth on yeast extract, meat extract, tryptone, peptone, gelatin, casein, Casamino Acids, propionate, and acetate. Autotrophic growth by oxidation of hydrogen or thiosulfate. Oxygen, nitrate, and nitrite are possible electron acceptors.	H+	Facultative Anaerobe	5.8	9	7	75	104	100	200		0.015		https://www.jbc.org/content/early/2003/03/21/jbc.M210288200.full.pdf
Pyrococcus glycovorans AL585	74610	Archaea	Euryarchaeota	Thermococci	Thermococcales	Thermococcaceae	Aquatic	Hydrothermal vent	Chemoorganotroph	sulfur-reduction,proteinaceous metabolism	Grew preferentially in media containing complex proteinaceous carbon sources, glucose and elemental sulfur		Anaerobe	6.5	8.5	7.5	75	104	95	100 below and 200 above 100C	10	0.03		https://www.microbiologyresearch.org/content/journal/ijsem/10.1099/00207713-49-4-1829
Pyrococcus furiosus Vc 1 DSM 3638	638154515	Archaea	Euryarchaeota	Thermococci	Thermococcales	Thermococcaceae	Aquatic	Hydrothermal vent	Organotroph	polysaccharide metabolism,proteinaceous metabolism	growing on starch, maltose, peptone and complex organic substrates	Na+	Anaerobe	5	9	7	70	103	100	300	10	0.0275		https://link.springer.com/article/10.1007/BF00413027	https://www.nature.com/articles/ismej200921
Thermococcus fumicolans ST557	46540	Archaea	Euryarchaeota	Thermococci	Thermococcales	Thermococcaceae	Aquatic	Hydrothermal vent	Chemoorganotroph	sulfur-reduction,proteinaceous metabolism	Grows on proteolysis products and a mixture of amino acids. Sulfur is not necessary for growth but greatly enhances growth		Anaerobe	4.5	9.5	8.5	73	103	85	200		0.03		https://pubmed.ncbi.nlm.nih.gov/8863444/
Pyrobaculum organotrophum H10	2278	Archaea	Crenarchaeota	Thermoprotei	Thermoproteales	Thermoproteaceae	Aquatic	Solfataric waters	Organotroph	hydrogen-oxidation,sulfur-reduction,proteinaceous metabolism	The isolates grow facultatively chemolithoautotrophically or obligately heterotrophically. Molecular hydrogen or complex organic substances are used as electron donors. During heterotrophic growth, elemental sulfur, thiosulfate, sulfite, L(--)cystine and oxidized glutathione may serve as electron acceptors depending on the individual strain. Elemental sulfur is strictly required as an electron ac…		Anaerobe	5	7	6	78	102	102	300		0		https://www.ncbi.nlm.nih.gov/pmc/articles/PMC2685560/
Pyrobaculum islandicum DSM 4184	639633053	Archaea	Crenarchaeota	Thermoprotei	Thermoproteales	Thermoproteaceae	Aquatic	Solfataric waters	Organotroph,Chemolithoautotroph	sulfur-reduction,proteinaceous metabolism	During heterotrophic growth, elemental sulfur, thiosulfate, sulfite, L(--)cystine and oxidized glutathione may serve as electron acceptors depending on the individual strain. Elemental sulfur is strictly required as an electron acceptor for autotrophic growth	H+	Anaerobe	5	7	6	74	102	100	300		0.008		https://link.springer.com/article/10.1007/BF00425072
Pyrococcus horikoshii	53953	Archaea	Euryarchaeota	Thermococci	Thermococcales	Thermococcaceae	Aquatic	Hydrothermal vent	Chemoorganotroph	proteinaceous metabolism	utilizes complex proteinaceous media (peptone, tryptone, or yeast extract), or a 21-amino-acid mixture supplemented with vitamins, as growth substrates. Sulfur greatly enhances growth.	Na+	Anaerobe	5	8	7	80	102	98	100	1	0.024		https://link.springer.com/article/10.1007/s007920050051
Pyrococcus abyssi GE5	638154514	Archaea	Euryarchaeota	Thermococci	Thermococcales	Thermococcaceae	Aquatic	Hydrothermal vent	Chemolithoheterotroph	fermentation	fermenting peptides, or mixtures of amino acids to acetate, isovalerate, isobutyrate, propionate, H2 and CO2. Hydrogen inhibits growth unless sulfur is present. In the presence of sulfur, H2S is then produced		Anaerobe	4	8.5	6.8	67	102	96	100 below and 200 above 100C	20	0.03		https://link.springer.com/article/10.1007/BF00252219
Stetteria hydrogenophila	52001	Archaea	Crenarchaeota	Thermoprotei	Desulfurococcales	Desulfurococcaceae	Aquatic	Hydrothermal field	Mixotroph	sulfur-reduction	Growth of the isolate was strictly dependent upon the presence of elemental sulfur in the culture medium and of hydrogen in the gas phase of the culutre, Large amounts of H2S were formed during growth. When H2/CO2 (80:20) atmosphere was replaced by 100% hydrogen atmosphere, growth was still possible, but the doubling time of the strain 4ABC was increased by a factor of six. They growth heterotrop…		Anaerobe	4.5	7	6	70	102	95	300				https://pubmed.ncbi.nlm.nih.gov/9680304/
Thermoproteus uzoniensis 768-20	650716098	Archaea	Crenarchaeota	Thermoprotei	Thermoproteales	Thermoproteaceae	Aquatic	Hot spring	Organotroph	fermentation	organism grows anaerobically by fermenting peptides, concurrently reduction elemental sulfur to H2S. Fermentation products are acetate, isobutyrate, isovalerate.	?H+	Anaerobe	4.6	6.8	5.6	74	102	90	101				https://link.springer.com/article/10.1007/BF00248836
Pyrococcus sp NA2	650716079	Archaea	Euryarchaeota	Thermococci	Thermococcales	Thermococcaceae	Aquatic	Hydrothermal vent	Chemolithoheterotroph	sulfur-reduction			Anaerobe	5	9	7	70	100	93					https://jb.asm.org/content/jb/193/14/3666.full.pdf
Pyrobaculum calidifontis VA1	640069326	Archaea	Crenarchaeota	Thermoprotei	Thermoproteales	Thermoproteaceae	Aquatic	Hot spring	Heterotroph	sulfur-reduction,proteinaceous metabolism,aerobic respiration	Elemental sulfur inhibited cell growth under aerobic growth conditions, whereas thiosulfate stimulated cell growth. Under anaerobic growth conditions, nitrate served as a final electron acceptor, but nitrite or sulfur-containing compounds such as elemental sulfur, thiosulfate, sulfate and sulfite could not act as final electron acceptors.	H+	Facultative Anaerobe	5.5	8	7	75	100	92.5	101		0		https://www.ncbi.nlm.nih.gov/pmc/articles/PMC2685560/
Pyrobaculum arsenaticum PZ6, DSM 13514	640427135	Archaea	Crenarchaeota	Thermoprotei	Thermoproteales	Thermoproteaceae	Aquatic	Hot spring	Autotroph,Chemolithotroph,Organotroph	proteinaceous metabolism	growth on a mixture of yeast extract, meat extract, peptone and brain heart infusion. Organotrophically, hydrogen inhibits growth. Hydrogen inhibition can be overcome by addition of arsenate, selenate, sulfur or thiosulfate. Formation of realgar in the presence of arsenate and thiosulfate or arsenate and L-cysteine (H2-CO2 gas phase). Formation of elemental selenium during organotrophic growth on…	H+	Anaerobe				68	100	90	300		0.015		https://www.sciencedirect.com/science/article/abs/pii/S0723202000800582?via%3Dihub
Thermococcus peptonophilus OG-1	2687453162	Archaea	Euryarchaeota	Thermococci	Thermococcales	Thermococcaceae	Aquatic	Hydrothermal vent	Organoheterotroph	sulfur-reduction,proteinaceous metabolism	Elemental sulfur stimulated the growth rate fourfold. Ammonium slightly stimulated growth. Both tryptone and yeast extract allowed growth as sole carbon sources; these isolates were not able to utilize or grow exclusively on sucrose, glucose, maltose, succinate, pyruvate, propionate, acetate, or free amino acids.		Anaerobe	4	8	6	60	100	87.5	100	30-45	0.03		https://pubmed.ncbi.nlm.nih.gov/7545383/
Thermococcus eurythermalis A501	2636415503	Archaea	Euryarchaeota	Thermococci	Thermococcales	Thermococcaceae	Aquatic	Hydrothermal vent	Chemoorganoheterotroph	proteinaceous metabolism	utilize yeast extract, peptone, tryptone and starch as the single carbon source for growth. Elemental sulfur and cysteine stimulated growth; however, these molecules were not necessary		Anaerobe	4	9	7	50	100	85	101	.1-30	0.025		https://pubmed.ncbi.nlm.nih.gov/25288278/
Thermococcus hydrothermalis AL662	46539	Archaea	Euryarchaeota	Thermococci	Thermococcales	Thermococcaceae	Aquatic	Hydrothermal vent	Chemoorganotroph	proteinaceous metabolism	grows preferentially on proteolysis products, on a mixture of 20 amino acids, and on maltose in the presence of elemental sulfur		Anaerobe	3.5	9.5	6	55	100	85	200		0.035		https://www.microbiologyresearch.org/docserver/fulltext/ijsem/47/3/ijs-47-3-622.pdf?expires=1614705724&id=id&accname=guest&checksum=AD92F6CDC5BB32CB683CC87051E09652
Thermococcus kodakarensis KOD1	638154520	Archaea	Euryarchaeota	Thermococci	Thermococcales	Thermococcaceae	Aquatic	Solfataric field	Chemoorganotroph	fermentation	Elemental sulfur, as a terminal electron acceptor, is required for heterotrophic growth on yeast extract, tryptone, peptone and free amino acids (producing hydrogen sulfide). Grows without elemental sulfur through fermentation with the addition of starch, maltooligosaccharides, cyclodextrins or pyruvate (producing molecular hydrogen).	Na+	Anaerobe	5	9	6.5	60	100	85	200		0.03	Formerly known as Pyrococcus kodakaraensi	https://www.ncbi.nlm.nih.gov/pmc/articles/PMC2685570/	https://www.microbiologyresearch.org/docserver/fulltext/ijsem/49/2/ijs-49-2-351.pdf?expires=1614118917&id=id&accname=guest&checksum=E32205DDCB201D09FCF6B928F434CB40
Pyrobaculum neutrophilum	641522657	Archaea	Crenarchaeota	Thermoprotei	Thermoproteales	Thermoproteaceae	Aquatic	Hot spring	Chemolithoautotroph	proteinaceous metabolism	utilized complex proteinaceous compounds as electron donors and ferrihydrite, Fe(III) citrate, nitrate, thiosulfate, selenite, selenate and arsenate as electron acceptors for growth		Anaerobe	6	7	6.5	85	100	85				Same as Thermoproteus neutrophilus V24Sta	https://www.microbiologyresearch.org/docserver/fulltext/ijsem/65/3/851_ijs000027.pdf?expires=1613502825&id=id&accname=guest&checksum=C01BC1AED129C2E65D6622895E4F3E38
Ignisphaera aggregans AQ1.S1, DSM 17230	648028035	Archaea	Crenarchaeota	Thermoprotei	Desulfurococcales	Desulfurococcaceae	Aquatic	Hot spring	Heterotroph	fermentation	Ferments both poly- and disaccharides	Na+	Anaerobe	5.4	7	6.4	85	98	93.5	101		0		https://www.uniprot.org/proteomes/UP000001304#:~:text=Close%20to%20Standard-,Ignisphaera%20aggregans%20(strain%20DSM%2017230%20%2F%20JCM%2013409%20%2F%20AQ1.,Park%2C%20Rotorua%2C%20New%20Zealand
Pyrobaculum ferrireducens 1860	2511231117	Archaea	Crenarchaeota	Thermoprotei	Thermoproteales	Thermoproteaceae	Aquatic	Hot spring	Heterotroph	proteinaceous metabolism	metabolized complex proteinaceous compounds as electron donors and ferrihydrite, Fe(III) citrate, nitrate, thiosulfate, selenite, selenate and arsenate as electron acceptors for growth		Anaerobe	5.5	7.5	6.5	75	98	92.5	101		0		https://www.microbiologyresearch.org/docserver/fulltext/ijsem/65/3/851_ijs000027.pdf?expires=1613502825&id=id&accname=guest&checksum=C01BC1AED129C2E65D6622895E4F3E38
Staphylothermus marinus F1, DSM 3639	640069332	Archaea	Crenarchaeota	Thermoprotei	Desulfurococcales	Desulfurococcaceae	Aquatic	Hydrothermal vent	Organoheterotroph	sulfur-reduction,proteinaceous metabolism	Strictly anaerobic and So -dependent. Heterotrophic growth on complex organic substrates and elemental sulfur with the concomitant formation of CO2, acetate, isovalerate and H2S.	Na+	Anaerobe	4.5	8.6	6.5	65	98	92	300		0.015		https://www.sciencedirect.com/science/article/abs/pii/S0723202086801576?via%3Dihub
Ignicoccus hospitalis KIN4/I, DSM 18386	640753029	Archaea	Crenarchaeota	Thermoprotei	Desulfurococcales	Desulfurococcaceae	Aquatic	Hydrothermal vent	Chemolithoautotroph	fermentation,sulfate-reduction	growth in the presence of H2 and CO2 with sulfur as electron acceptor. No chemo-organotrophic growth on meat extract, yeast extract, peptone, Casamino acids, gelatin, starch, formate, acetate or glucose. Sulfate, sulfite, sulfide, thiosulfate, tetrathionate, nitrate and oxygen are not used as electron acceptors. H2S is formed during growth.	H+	Anaerobe	4.5	7	5.5	73	98	90	250		0.014		https://www.researchgate.net/publication/51376657_Ignicoccus_hospitalis_sp_nov_the_host_of_'Nanoarchaeum_equitans'
Ignicoccus islandicus Kol8	54259	Archaea	Crenarchaeota	Thermoprotei	Desulfurococcales	Desulfurococcaceae	Aquatic	Hydrothermal vent	Chemolithoautotroph	sulfur-reduction	They gained energy by reduction of elemental sulfur using molecular hydrogen as the electron donor.		Anaerobe	3.8	6.5	5.8	70	98	90	250		0.02		https://www.microbiologyresearch.org/docserver/fulltext/ijsem/50/6/0502093a.pdf?expires=1603943547&id=id&accname=guest&checksum=3559688C9FBC8668B73C51848D8933EA
Ignicoccus pacificus LPC33	114376	Archaea	Crenarchaeota	Thermoprotei	Desulfurococcales	Desulfurococcaceae	Aquatic	Hydrothermal vent	Chemolithoautotroph	sulfur-reduction	They gained energy by reduction of elemental sulfur using molecular hydrogen as the electron donor.		Anaerobe	4.5	7	6	75	98	90	250		0.02		https://www.microbiologyresearch.org/docserver/fulltext/ijsem/50/6/0502093a.pdf?expires=1603943547&id=id&accname=guest&checksum=3559688C9FBC8668B73C51848D8933EA
Vulcanisaeta moutnovskia	985052	Archaea	Crenarchaeota	Thermoprotei	Thermoproteales	Thermoproteaceae	Aquatic	Hot spring	Heterotroph	fermentation,sulfur-reduction,thiosulfate-reduction	Metabolic pathway analysis revealed that utilization of polysaccharides and proteins involve the function of numerous encoded hydrolytic enzymes.		Anaerobe	3.5	6.5	4.25	60	98	87.5					https://journals.asm.org/doi/10.1128/jb.00237-11?permanently=true
Nanoarchaeum equitans	638154511	Archaea	Nanoarchaeota	unclassified			Aquatic	Hydrothermal vent	Organotroph	symbiotic	lack means to metabolize compounds on its own	Na+	Anaerobe	5	6.5	5.5	75	98	87.5	300		0.014	obligate symbiont	https://jb.asm.org/content/190/5/1743
Pyrobaculum oguniense TE7, DSM 13380	2512047039	Archaea	Crenarchaeota	Thermoprotei	Thermoproteales	Thermoproteaceae	Aquatic	Hot spring	Heterotroph	sulfur-reduction,proteinaceous metabolism,aerobic respiration	60 min under anaerobic and microaerobic conditions. Heterotrophic growth with yeast extract and trypticase peptone. Sulfur inhibits aerobic growth but stimulates anaerobic growth. Oxygen, thiosulfate, sulfur, -cystine and glutathione (oxidized form) are possible electron acceptors.		Facultative Anaerobe	5.4	7.4	6.5	70	97	92	200		0.015		https://www.microbiologyresearch.org/docserver/fulltext/ijsem/51/2/0510303a.pdf?expires=1613507184&id=id&accname=guest&checksum=9CED6B9E7FE04A0352F17B7535B427E8
Desulfurococcus amylolyticus	94694	Archaea	Crenarchaeota	Thermoprotei	Desulfurococcales	Desulfurococcaceae	Aquatic	Hot spring	Heterotroph	fermentation	fermented a wide range of substrates including proteins: α-keratin, albumin and gelatin. Elemental sulfur was not essential for growth, but stimulated growth.		Anaerobe	5.7	7.5	6.4	68	97	91	101				https://www.uniprot.org/proteomes/UP000006903	https://www.microbiologyresearch.org/content/journal/ijsem/10.1099/ijs.0.006726-0
Hyperthermus hephaesti Ro04	1227648	Archaea	Crenarchaeota	Thermoprotei	Desulfurococcales	Pyrodictiaceae	Aquatic	Hydrothermal vent	Chemolithoautotroph	iron-reduction	Strain Ro04 grew on peptides, reduced poorly crystalline iron oxide to black ferromagnetic magnetite and produced acetate and minor amounts of ethanol. It did not grow on any other terminal electron acceptor or purely by fermentation.	H+	Anaerobe	5	9	8	82	97	91					https://scholarworks.umass.edu/dissertations_2/110/
Pyrodictium delaneyi Su06	1273541	Archaea	Crenarchaeota	Thermoprotei	Desulfurococcales	Pyrodictiaceae	Aquatic	Hydrothermal vent	Chemolithoautotroph	hydrogen-oxidation	hydrogenotrophic and reduced Fe(III) oxide to magnetite and NO3		Anaerobe	5	9	5	82	97	91	200		0.019		https://www.microbiologyresearch.org/content/journal/ijsem/10.1099/ijsem.0.001201#tab2	https://www.sciencedirect.com/science/article/abs/pii/S0723202083800113?via%3Dihub
Methanothermus sociabilis	2181	Archaea	Euryarchaeota	Methanococci	Methanococcales	Methanococcaceae	Aquatic	Solfataric field	Autotroph	methanogenesis		Na+	Anaerobe	5.5	7.5		65	97	88	500				https://www.sciencedirect.com/science/article/abs/pii/S0723202086801564
Aeropyrum camini SY1, JCM 12091	2554235461	Archaea	Crenarchaeota	Thermoprotei	Desulfurococcales	Desulfurococcaceae	aquatic	Hydrothermal vent	Chemoorganoheterotroph	aerobic respiration	strictly aerobic heterotroph capable of growing on complex proteinaceous substrates such as yeast extract and tryptone		Aerobe	6.5	8.8	8	70	97	85	101		0.035		https://pubmed.ncbi.nlm.nih.gov/15023940/
Desulfurococcus mobilis	2275	Archaea	Crenarchaeota	Thermoprotei	Desulfurococcales	Desulfurococcaceae	Aquatic	Hot spring (Acidic)	Chemoorganotroph	sulfur-reduction	utilizes peptides as carbon and energy sources and reduces elemental sulfur to H2S		Anaerobe	2.2	6.5	5.75	55	97	85				Genetically identical to Desulfurococcus saccharovorans	https://www.ncbi.nlm.nih.gov/pmc/articles/PMC4711178/
Desulfurococcus saccharovorans	54257	Archaea	Crenarchaeota	Thermoprotei	Desulfurococcales	Desulfurococcaceae	Aquatic	Hot spring (Acidic)	Chemoorganotroph	sulfur-reduction	utilizes peptides as carbon and energy sources and reduces elemental sulfur to H2S		Anaerobe	2.2	6.5	5.75	55	97	85				Genetically identical to Desulfurococcus mobilis	https://www.ncbi.nlm.nih.gov/pmc/articles/PMC4711178/	https://www.microbiologyresearch.org/content/journal/ijsem/10.1099/00207713-47-3-657
Thermoproteus neutrophilus	70771	Archaea	Crenarchaeota	Thermoprotei	Thermoproteales	Thermoproteaceae	Aquatic	Hot spring	Chemolithoautotroph	sulfur-reduction	T. neutrophilus appears to use elemental sulfur as its sole electron acceptor.		Anaerobe	5	7.5	6.5		97	85					https://genome.jgi.doe.gov/portal/thene/thene.home.html
Acidianus infernus So4a	12915	Archaea	Crenarchaeota	Thermoprotei	Sulfolobales	Sulfolobaceae	Aquatic	Hot spring	Chemolithotroph	sulfur-reduction	Growth is obligately chemolithotrophic and So dependent by oxidation or reduction of So		Facultative Anaerobe	1	5.5	2	65	96	90	300		0.02		https://www.microbiologyresearch.org/content/journal/ijsem/10.1099/00207713-36-4-559
Thermoproteus tenax Kra1	2511231093	Archaea	Crenarchaeota	Thermoprotei	Thermoproteales	Thermoproteaceae	Aquatic	Solfataric field	Chemolithoautotroph,Chemoorganoheterotroph	sulfur-reduction	Produce H2S from elemental sulfur and hydrogen derived from organic substrates including glucose, starch, glycogen, ethanol, methanol, formate, formamide, malate, fumarate but not lactate, acetate and pyruvate. Malate replaces sulfur as electron acceptor. Stimulated by less than 0.5 gil yeast extract. Form CO 2,	?H+	Anaerobe	2.5	6	5		96	88	101				https://www.ncbi.nlm.nih.gov/pmc/articles/PMC2685560/
Methanothermus fervidus V24S, DSM 2088	649633067	Archaea	Euryarchaeota	Methanobacteria	Methanobacteriales	Methanothermaceae	Aquatic	Hot spring	Autotroph	methanogenesis		Na+	Anaerobe		7	6.5	62	96	83	206				https://escholarship.org/content/qt9367m39j/qt9367m39j.pdf?t=p19p9a	https://escholarship.org/content/qt9367m39j/qt9367m39j.pdf?t=p19p9a
Pyrobaculum igneiluti	1806371	Archaea	Crenarchaeota	Thermoprotei	Thermoproteales	Thermoproteaceae	Terrestrial	Geothermal field	Chemolithoautotroph	thiosulfate-reduction,iron-reduction	Strictly anaerobic and uses TYB, casamino acids, peptone and gelatin as energy sources. Autotrophic growth in H2/CO2 is also observed. Unable to oxidize cellobiose, galactose, sucrose, acetate, trehalose, sorbitol, maltose hydrate, glucose, mannitol, sucrose, pyruvate, lactose or lactate. For terminal electron acceptors, only able to reduce thiosulfate and Fe(III) (ferrihydrite). Unable to reduce…		Anaerobe	4	8	6.4	75	95	90			0.01		https://pubmed.ncbi.nlm.nih.gov/28151382/
Thermococcus gammatolerans EJ3	644736411	Archaea	Euryarchaeota	Thermococci	Thermococcales	Thermococcaceae	Aquatic	Hydrothermal vent	Organotroph	sulfur-reduction	utilized yeast extract, tryptone and peptone. Elemental sulfur or cystine was required for growth and reduced to hydrogen sulfide		Anaerobe	4	8.5	6	55	95	88	200		0.02		https://pubmed.ncbi.nlm.nih.gov/12807211/
Thermococcus litoralis DSM 5473	2513237398	Archaea	Euryarchaeota	Thermococci	Thermococcales	Thermococcaceae	Aquatic	Solfataric field	Chemoorganotroph	proteinaceous metabolism	They grow obligately heterotrophically on yeast extract, peptone, meat extract, casein and tryptone and are able to reduce sulfur. Slight growth on pyruvate.		Anaerobe	4	8.5	7.2	65	95	88	100		0.025		https://www.nature.com/articles/377223a0
Thermococcus marinus EJ1	187879	Archaea	Euryarchaeota	Thermococci	Thermococcales	Thermococcaceae	Aquatic	Chimney samples	Organoheterotroph	sulfur-reduction,proteinaceous metabolism	These strains were obligate anaerobic heterotrophs that utilized yeast extract, tryptone, and peptone as a carbon source for growth. Ten amino acids were essential for the growth of strain EJ1T, such as arginine, aspartic acid, isoleucine, leucine, methionine, phenylalanine, proline, threonine, tyrosine, and valine, while strain EJ2T was unable to grow on a mixture of amino acids. Elemental sulfu…		Anaerobe	4	8.5	6	55	95	88	200		0.02		https://link.springer.com/article/10.1007/s00792-004-0380-9
Thermococcus radiotolerans EJ2	2758568021	Archaea	Euryarchaeota	Thermococci	Thermococcales	Thermococcaceae	Aquatic	Basin	Organotroph	sulfur-reduction,proteinaceous metabolism	These strains were obligate anaerobic heterotrophs that utilized yeast extract, tryptone, and peptone as a carbon source for growth. Ten amino acids were essential for the growth of strain EJ1T, such as arginine, aspartic acid, isoleucine, leucine, methionine, phenylalanine, proline, threonine, tyrosine, and valine, while strain EJ2T was unable to grow on a mixture of amino acids. Elemental sulfu…		Anaerobe	5.5	8.5	6	55	95	88	200		0.02		https://link.springer.com/article/10.1007/s00792-004-0380-9
Thermococcus nautili 30-1	2565956587	Archaea	Euryarchaeota	Thermococci	Thermococcales	Thermococcaceae	Aquatic	Hydrothermal vent	Chemoorganotroph	sulfur-reduction,proteinaceous metabolism	It grew preferentially in the presence of elemental sulfur or cystine, which are reduced to H2S, on complex organic substrates such as yeast extract, tryptone, peptone, Casamino acids and casein. Slow growth was observed on starch and pyruvate.		Anaerobe	4	9	7	55	95	87.5	100		0.02	Formerly known as Thermococcus nautilus	https://pubmed.ncbi.nlm.nih.gov/24556637/	https://www.koreascience.or.kr/article/JAKO200604623665424.pdf
Thermofilum pendens Hrk 5	639633064	Archaea	Crenarchaeota	Thermoprotei	Thermoproteales	Thermofilaceae	Aquatic	Hot spring	Chemoorganoheterotroph	proteinaceous metabolism	The fraction alone was unable to support growth which required yeast extract or tryptone or gelatin. Sucrose (0.2 gil) caused a further stimulation but by itself could not replace the other carbon sources. Sulfur and H2S were required. Growth was accompanied by the consumption of sulfur and the formation of CO2 and H2S indicating that this organism, like Desulfurococcus, exists by sulfur respirat…	H+	Anaerobe	4	6.5	5.5	80	95	87.5	200				https://www.sciencedirect.com/science/article/abs/pii/S0723202083800356?via%3Dihub
Aquifex pyrophilus	2714	Bacteria	Aquificae	Aquificae	Aquificales	Aquificaceae	Aquatic	Hydrothermal field	Chemolithoautotroph	hydrogen-oxidation	Molecular hydrogen, thiosulfate and elemental sulfur serve as electron donors and oxygen and nitrate as electron acceptors. Sulfuric acid formed from So and thiosulfate. H2S produced from So and H2•	H+	Facultative Anaerobe	5.4	7.5	6.8	67	95	85	250		0.03		https://www.sciencedirect.com/science/article/abs/pii/S0723202011802067
Aquifex aeolicus VF5	637000010	Bacteria	Aquificae	Aquificae	Aquificales	Aquificaceae	Aquatic	Hydrothermal field	Chemolithoautotroph	hydrogen-oxidation	It feeds on molecular hydrogen, carbon dioxide, molecular oxygen, and mineral nutrients, releasing only water. Instead of H2, inorganic sulphur compounds can also be oxidized, up to sulphate		Microaerobe	5.4	7.5	6.8	67	95	85			0.03		https://www.microbiologyresearch.org/content/journal/micro/10.1099/mic.0.001010
Sulfolobus tengchongensis	207809	Archaea	Crenarchaeota	Thermoprotei	Sulfolobales	Sulfolobaceae	Aquatic	Hot spring	Lithotroph,Heterotroph	sulfur-oxidation,aerobic respiration	Strain RT8-4 is capable of utilizing tryptone, D-xylose, D-arabinose, D-galactose, maltose, sucrose, D-fructose, or L-glutamic acid as the sole source of carbon. D-Glucose and D-mannose are not utilized.		Aerobe	1.7	6.5	3.5	65	95	85	101				https://link.springer.com/article/10.1007/s00792-003-0355-2
Thermococcus barophilus MP, DSM 11836	650716096	Archaea	Euryarchaeota	Thermococci	Thermococcales	Thermococcaceae	Aquatic	Hydrothermal vent	Organoheterotroph	sulfur-reduction,proteinaceous metabolism	utilized yeast extract, beef extract and peptone for growth. Growth was optimal in the presence of elemental sulfur. Rifampicin and chloramphenicol inhibited growth		Anaerobe	4.5	9.5	7	48	95	85	100	40	0.025		https://pubmed.ncbi.nlm.nih.gov/10319455/
Thermogladius calderae 1633	2521172705	Archaea	Crenarchaeota	Thermoprotei	Desulfurococcales	Desulfurococcaceae	Aquatic	Caldera	Organoheterotroph	polysaccharide metabolism,proteinaceous metabolism	Strain 1633T grew on yeast extract, beef extract, peptone, cellulose and cellobiose. No growth was detected on other sugars or carbohydrates, organic acids, or under autotrophic conditions. The only detected growth products were CO2, acetate, and H2. The growth rate was stimulated by elemental sulfur, which was reduced to hydrogen sulfide	?H+	Anaerobe	6.5	8.2	7.1	80	95	84			0.00125		https://pubmed.ncbi.nlm.nih.gov/26801582/
Thermococcus gorgonarius W-12	2758568023	Archaea	Euryarchaeota	Thermococci	Thermococcales	Thermococcaceae	Aquatic	Geothermal vent	Organoheterotroph	fermentation,sulfate-reduction	obligate anaerobes, fermenting peptides in the case of strain W-12. Elemental sulfur is required for growth and is reduced to hydrogen sulfide.		Anaerobe	5.8	8.5	6.85	68	95	84			0.027		https://pubmed.ncbi.nlm.nih.gov/9542072/	https://pubmed.ncbi.nlm.nih.gov/10772151/
Thermococcus pacificus P-4	2758568025	Archaea	Euryarchaeota	Thermococci	Thermococcales	Thermococcaceae	Aquatic	Geothermal vent	Organoheterotroph	fermentation,sulfate-reduction	obligate anaerobes, fermenting peptides and starch in the case of P-4. Elemental sulfur is required for growth and is reduced to hydrogen sulfide.		Anaerobe	6	8	6.5	70	95	84			0.027		https://pubmed.ncbi.nlm.nih.gov/9542072/
Thermococcus henrietii	2016361	Archaea	Euryarchaeota	Thermococci	Thermococcales	Thermococcaceae	Aquatic	Hydrothermal vent	Chemoorganoheterotroph	sulfur-reduction	grew chemoorganoheterotrophically on complex proteinaceous substrates. Its growth was highly stimulated by the presence of elemental sulphur or l-cystine, which were reduced to hydrogen sulfide		Anaerobe	6	7.5	6.75	60	95	82.5		30	0.02		https://www.microbiologyresearch.org/content/journal/ijsem/10.1099/ijsem.0.004895
Thermococcus sp AM4	2511231053	Archaea	Euryarchaeota	Thermococci	Thermococcales	Thermococcaceae	Aquatic	Hydrothermal vent	Chemolithotroph	fermentation	Grew under CO in gas phase. Strain AM4 did not grow in medium 1 with 0.05, or 0.1, or 1.0 g l)1 of yeast extract without CO in the gas phase under N2 atmosphere. Strain AM4 was able to grow in the same medium supplemented with 10 g l)1 of S0 under N2 atmosphere with 1 g l)1 of yeast extract or soybean extract or peptone.		Anaerobe			6.8	45	95	82	150				https://pubmed.ncbi.nlm.nih.gov/15164268/
Sulfolobus yangmingensis YM1	73007	Archaea	Crenarchaeota	Thermoprotei	Sulfolobales	Sulfolobaceae	Aquatic	Hydrothermal vent	Chemolithoautotroph	sulfur-oxidation,aerobic respiration	utilizes sugars and amino acids effectively as sole carbon sources, that grows on elemental sulfur and reduced sulfur compounds.		Aerobe	2	6	4	65	95	80	101				https://www.microbiologyresearch.org/docserver/fulltext/ijsem/49/4/ijs-49-4-1809.pdf?expires=1614094745&id=id&accname=guest&checksum=4146CDB7D78FC54041324E9EA87250AD
Thermococcus prieurii	1128108	Archaea	Euryarchaeota	Thermococci	Thermococcales	Thermococcaceae	Aquatic	Hydrothermal vent	Chemoorganoheterotroph	fermentation,sulfur-reduction	The novel isolate grew by fermentation or sulphur respiration on a variety of organic compounds. It was a chemoorganoheterotrophic archaeon growing preferentially with yeast extract, peptone and tryptone as carbon and energy sources and sulphur and organic compounds as electron acceptors; it also grew on maltose and starch. Sulphur or l-cystine were required for growth and were reduced to hydroge…		Anaerobe	4	8	7	60	95	80			0.02		https://pubmed.ncbi.nlm.nih.gov/23355695/
Thermofilum adornatus 1910b	2554235458	Archaea	Crenarchaeota	Thermoprotei	Thermoproteales	Thermofilaceae	Aquatic	Hot spring	Chemoorganoheterotroph	polysaccharide metabolism,proteinaceous metabolism	It grows chemoorganoheterotrophically on peptone, yeast extract, AMC, microcrystalline cellulose (Avicel), β-glucan, starch, cellobiose, glucose, lactose, mannose and pyruvate. It does not utilize tryptone, casein, α-cellulose, CMC, lichenan, gelatin, chitin, chitosan, xylan, keratin, mannan, glucomannan, glycerol, sucrose, maltose, xylose, and arabinose.	?H+	Anaerobe	5.3	8.5	5.75	50	95	80			0		https://www.frontiersin.org/articles/10.3389/fmicb.2019.02972/full
Acidianus hospitalis W1	650716001	Archaea	Crenarchaeota	Thermoprotei	Sulfolobales	Sulfolobaceae	Aquatic		Chemolithoautotroph,Heterotroph			H+	Facultative Anaerobe	2	4		65	95		101				https://www.ncbi.nlm.nih.gov/pmc/articles/PMC3119797/
Thermococcus waimanguensis	87734	Archaea	Euryarchaeota	Thermococci	Thermococcales	Thermococcaceae	Aquatic	Thermal lake	Chemoorganotroph				Anaerobe				70	95						http://rcn.montana.edu/organisms/Detail.aspx?id=1212
Thermococcus aggregans TY	110163	Archaea	Euryarchaeota	Thermococci	Thermococcales	Thermococcaceae	Aquatic	Hydrothermal vent	Chemoorganotroph	fermentation,sulfate-reduction	a mixed organic acid fermentation from proteinaceous substrates; however, acetate was the sole organic acid produced from carbohydrate fermentation		Anaerobe	5.6	7.9	7	60	94	88	275	20	0.025		https://www.microbiologyresearch.org/content/journal/ijsem/10.1099/00207713-48-4-1181	https://pubmed.ncbi.nlm.nih.gov/8588740/
Thermococcus cleftensis CL1	2518645553	Archaea	Euryarchaeota	Thermococci	Thermococcales	Thermococcaceae	Aquatic	Hydrothermal vent	Organoheterotroph	sulfur-reduction,disaccharide metabolism,proteinaceous metabolism	S is not essential for growth, but significantly stimulates growth. Hydrogen (.2 mM) is produced in the absence of sulfur. Heterotrophic growth occurs on complex proteinaceous substrates (yeast extract, tryptone and casein), maltose, cellobiose and a mixture of 20 amino acids when vitamins are present. Yeast extract (0.01 %, w/v) and vitamins are required for growth.		Anaerobe			6.7	55	94	88	101				https://www.microbiologyresearch.org/content/journal/ijsem/10.1099/ijs.0.066100-0
Thermococcus thioreducens	277988	Archaea	Euryarchaeota	Thermococci	Thermococcales	Thermococcaceae	Aquatic	Hydrothermal vent	Organoheterotroph	sulfur-reduction	Obligately dependent upon elemental sulfur. Catalase-negative. Grows with peptone, bacto-tryptone, Casamino acids and yeast extract as electron donors, but no growth on d-glucose, fructose, maltose, sucrose, d-mannitol, glycerol, methanol, ethanol, butyrate, propionate, acetate, formate, lactate, pyruvate, citrate or amino acids. Thiosulfate, sulfite, sulfate, Fe(III) and nitrate cannot support g…		Anaerobe	5	8.5	7	55	94	84	101		0.03		https://pubmed.ncbi.nlm.nih.gov/17625204/
Pyrobaculum yellowstonensis sp WP30	2636415462	Archaea	Crenarchaeota	Thermoprotei	Thermoproteales	Thermoproteaceae	Aquatic	Hot spring	Chemoorganoheterotroph	sulfur-reduction,proteinaceous metabolism	Strain WP30 requires components in yeast extract (or amino acids) as a carbon and energy source and elemental sulfur and/or arsenate as an electron acceptor. chemoorganoheterotroph and requires elemental sulfur and/or arsenate as an electron acceptor. Growth in the presence of elemental sulfur and arsenate resulted in the formation of thioarsenates and polysulfides		Anaerobe	3.6	9	6.1	60	94	78					https://onlinelibrary.wiley.com/doi/epdf/10.1111/gbi.12015
Thermococcus stetteri	49900	Archaea	Euryarchaeota	Thermococci	Thermococcales	Thermococcaceae	Aquatic	Solfataric field	Chemoorganotroph	sulfur-reduction	No growth without elemental sulfur. The energy substrates utilized are peptone, casein hydrolysate, trypticase, starch, and pectin. Produces H2S, CO2, acetate, isobutyrate and isovalerate. No growth on free amino acids, glucose, maltose, sucrose, cellulose, ethanol, methanol, acetate, propionate, and H2/C02•		Anaerobe	5.7	7.2	6.5	55	94	75			0.025		https://www.sciencedirect.com/science/article/abs/pii/S0723202089800712
Thermococcus celer	2264	Archaea	Euryarchaeota	Thermococci	Thermococcales	Thermococcaceae	Aquatic	Solfataric waters	Chemoorganotroph	sulfate-reduction	utilizes peptides and protein, which are oxidized to CO(2) by sulfur respiration		Anaerobe			5.8		93	88	101	22	0.0038		https://www.sciencedirect.com/science/article/abs/pii/S0723202083800368
Desulfurococcus mucosus 07/1, DSM 2162	649633040	Archaea	Crenarchaeota	Thermoprotei	Desulfurococcales	Desulfurococcaceae	Aquatic	Hot spring (Acidic)	Organotroph	sulfate-reduction			Anaerobe	4.5	7	6	76	93	85	101		0		https://www.ncbi.nlm.nih.gov/pmc/articles/PMC4711178/
Saccharolobus caldissimus HS-3	1702097	Archaea	Crenarchaeota	Thermoprotei	Sulfolobales	Sulfolobaceae	Aquatic	Hot spring	Chemolithotroph	iron-reduction,polysaccharide metabolism, proteinaceous metabolism	Heterotrophic growth occurs on following complex substrates (yeast extract, peptone, tryptone, casamino acids) and sugars (starch, sucrose, lactose, maltose, raffinose, D-glucose, D-galactose, D-mannose, D-arabinose and L-arabinose). Chemolithotrophic growth occurs on pyrite (FeS2 ) but not on elemental sulfur, K2S4O6 , and oxidation of hydrogen		Facultative Anaerobe	1.5	6	3	60	93	85	200				https://www.microbiologyresearch.org/content/journal/ijsem/10.1099/ijsem.0.002665#tab2
Pyrococcus chitonophagus DSM 10152	2711768646	Archaea	Euryarchaeota	Thermococci	Thermococcales	Thermococcaceae	Aquatic	Hydrothermal vent	Organotroph	fermentation	using chitin, yeast extract, meat extract, and peptone for growth. Chitin was fermented to H2, CO 2, NH 3, acetate, and formate. H2S was formed in the presence of sulfur		Anaerobe	3.5	9	6.7	60	93	85	300	23	0.02	formerly Thermococcus chitonophagus	https://link.springer.com/article/10.1007/BF02529959
Thermococcus acidaminovorans	71280	Archaea	Euryarchaeota	Thermococci	Thermococcales	Thermococcaceae	Aquatic	Hydrothermal field	Heterotroph	proteinaceous metabolism	grows heterotrophically on defined amino acids and complex organic substrates such as casamino acids, yeast extract, peptone, meat extract, tryptone, and casein. Polysulfide and elemental sulfur are reduced to H2S. In the absence of polysulfide or elemental sulfur, the isolate grows at a significantly reduced rate. Growth is not influenced by the presence of H2.		Anaerobe	5	9.5	9	56	93	85	200		0.025		https://pubmed.ncbi.nlm.nih.gov/9672685/
Thermococcus siculi RG-20	2758568024	Archaea	Euryarchaeota	Thermococci	Thermococcales	Thermococcaceae	Aquatic	Hydrothermal vent	Organotroph	sulfur-reduction,proteinaceous metabolism	Utilizes yeast extract, tryptone, peptone, and casein. Sulfur is not required for growth but significantly stimulates growth. Cystine supports rapid growth and is able to substitute elemental sulfur.		Anaerobe	5	9	7	50	93	85	100		0.02		https://pubmed.ncbi.nlm.nih.gov/10086845/
Thermogladius shockii	477696	Archaea	Crenarchaeota	Thermoprotei	Desulfurococcales	Desulfurococcaceae	Aquatic	Hot spring	Organoheterotroph	fermentation	Species is capable of fermenting yeast, peptone, tryptone, beef extract, and casein	?H+	Anaerobe	3.5	8.5	5.5	64	93	84	300		0.0023		https://pubmed.ncbi.nlm.nih.gov/20978744/
Methanocaldococcus sp FS406-22	644281	Archaea	Euryarchaeota	Methanococci	Methanococcales	Methanocaldococcaceae	Aquatic	Hydrothermal vent	Autotroph,Lithotroph	methanogenesis		Na+	Anaerobe	4.5	6.5		70	92	90				This strain is notable for fixing nitrogen at the highest known temperature of nitrogen fixers recorded to date	https://www.microbiologyresearch.org/docserver/fulltext/ijsem/65/4/1280_ijs000097.pdf?expires=1609887066&id=id&accname=guest&checksum=272436DE1E080BDD49BFBBC10D6C424F
Acidilobus aceticus	105851	Archaea	Crenarchaeota	Thermoprotei	Acidilobales	Acidilobaceae	Aquatic	Hot spring	Lithotroph	fermentation	It fermented starch, forming acetate as the main growth product. Other growth substrates were yeast extract, beef extract and soya extract. Growth on yeast extract, beef extract and soya extract was stimulated by elemental sulfur, which was reduced to H2S. Acetate, arabinose, cellulose, formate, fructose, galactose, glucose, glycine, guar gum, lichenan, malate, maltose, methanol, pectin, pyruvate…		Anaerobe	2	6	3.8	60	92	85					https://www.microbiologyresearch.org/content/journal/ijsem/10.1099/00207713-50-6-2001#tab2
Sulfurisphaera ohwakuensis	69656	Archaea	Crenarchaeota	Thermoprotei	Sulfolobales	Sulfolobaceae	Aquatic	Hot spring					Facultative anaerobe				63	92	84					https://pubmed.ncbi.nlm.nih.gov/9731283/
Thermococcus barossii SHCK-94	2758568026	Archaea	Euryarchaeota	Thermococci	Thermococcales	Thermococcaceae	Aquatic	Hydrothermal vent	Organoheterotroph	fermentation			Anaerobe	3	9	7	60	92	82.5	101		0.25		https://www.sciencedirect.com/science/article/abs/pii/S0723202098800076?via%3Dihub
Thermosulfurimonas dismutans	999894	Bacteria	Thermodesulfobacteria	Thermodesulfobacteria	Thermodesulfobacteriales	Thermodesulfobacteriaceae	Aquatic	Hydrothermal vent	Chemolithoautotroph		Grows with elemental sulfur as an energy source and bicarbonate/CO2 as a carbon source. Elemental sulfur is disproportionated to sulfide and sulfate. Growth is enhanced with poorly crystalline iron(III) oxide (ferrihydrite) as a sulfide-scavenging agent. Able to grow by disproportionation of thiosulfate and sulfite. In the presence of elemental sulfur and ferrihydrite, malate and maleinate stimul…		Anaerobe	5.5	8	7	50	92	74					https://pubmed.ncbi.nlm.nih.gov/22199218/
Geoglobus ahangari	113653	Archaea	Euryarchaeota	Archaeoglobi	Archaeoglobales	Archaeoglobaceae	Aquatic	Hydrothermal vent	Autotroph	iron-reduction	The isolate was capable of growth with H2 as the sole electron donor coupled to the reduction of Fe(III), This isolate is the first example of a hyperthermophile capable of oxidation long-chain fatty acids anaerobically without the need for an organic carbon source. This is the first example of a dissimilatory Fe(III)-reduction micro-organism capable of growing autotrophically on hydrogen. I		Anaerobe	5	7.6	7	64	91	88	101		0.072		https://pubmed.ncbi.nlm.nih.gov/12054231/
Methanotorris igneus Kol5, DSM 5666	650716056	Archaea	Euryarchaeota	Methanococci	Methanococcales	Methanocaldococcaceae	Aquatic	Hydrothermal field	Chemolithoautotroph	methanogenesis	capable of using hydrogen and carbon dioxide as sole energy and carbon sources. Formate was utilized as an alternative energy source	Na+	Anaerobe	5	7.5	5.7	45	91	88	300	5	0.018	formerly known as Methanococcus igneus	https://www.microbiologyresearch.org/docserver/fulltext/ijsem/54/4/1095.pdf?expires=1613492594&id=id&accname=guest&checksum=0FD6787042FA14D1ABC20A0AC1383B43
Methanocaldococcus infernus ME	646564547	Archaea	Euryarchaeota	Methanococci	Methanococcales	Methanocaldococcaceae	Aquatic	Hydrothermal vent	Autotroph,Lithotroph	methanogenesis	The organism uses H2 and CO2 as the only substrate for growth and methane production. Tungsten, selenium and yeast extract stimulate growth significantly. In the presence of CO2 and H2, the organism reduces elemental sulphur to hydrogen sulphide.	Na+	Anaerobe	5.25	7	6.5	55	91	85	300		0.025		https://www.microbiologyresearch.org/content/journal/ijsem/10.1099/00207713-48-3-913
Methanocaldococcus jannaschii DSM 2661	638154505	Archaea	Euryarchaeota	Methanococci	Methanococcales	Methanocaldococcaceae	Aquatic	Hydrothermal vent	Lithotroph	methanogenesis	using H2 and CO2. No growth is observed when yeast extract, acetate, methanol or formate is used as the electron donor and carbon source, nor do they stimulate growth in the presence of H2 and CO2. No growth is observed when nitrate (10 mM KNO3) or nitrogen gas (N2) are given as sole nitrogen sources.	Na+	Anaerobe	5.25	7	6.1	55	91	85	200		0.025		https://www.microbiologyresearch.org/docserver/fulltext/ijsem/65/4/1280_ijs000097.pdf?expires=1609887066&id=id&accname=guest&checksum=272436DE1E080BDD49BFBBC10D6C424F	https://personal.ems.psu.edu/~jlm80/Geosc497/MicrobeOfWeek/Mehta2006HydrothermalNfix.pdf
Thermococcus paralvinellae ES1	2558860254	Archaea	Euryarchaeota	Thermococci	Thermococcales	Thermococcaceae	Aquatic	Hydrothermal vent	Organoheterotroph	proteinaceous metabolism	S is not essential for growth, but stimulates growth and results in a higher growth yield. Hydrogen (.2 mM) is produced in the absence of sulfur. Heterotrophic growth occurs on complex proteinaceous substrates (yeast extract, tryptone and casein), maltose, cellobiose and a mixture of 20 amino acids when vitamins are present. No growth is observed by nitrate or sulfate reduction.		Anaerobe	5	8.3	8	50	91	82	101	22	0.03		https://www.microbiologyresearch.org/content/journal/ijsem/10.1099/ijs.0.066100-0	https://pubmed.ncbi.nlm.nih.gov/9211707/
Thermococcus aegaeicus P5	84597	Archaea	Euryarchaeota	Thermococci	Thermococcales	Thermococcaceae	Aquatic	Hydrothermal vent	Organoheterotroph	sulfur-reduction,proteinaceous metabolism	utilizing complex organic compounds like yeast extract, peptone and tryptone as carbon source. Starch can be utilized under an N# }CO# atmosphere but not under an H# }CO# atmosphere. No growth on pyruvate, malt extract, maltose and casein. Elemental sulfur stimulates growth.		Anaerobe	4.5	7.5	6	50	90	90	300		0.02		https://www.microbiologyresearch.org/docserver/fulltext/ijsem/50/6/0502101a.pdf?expires=1613724193&id=id&accname=guest&checksum=A3E7ADB045ECC47FDFD62C619A4D2313	https://pubmed.ncbi.nlm.nih.gov/10772151/
Thermococcus guaymasensis DSM 11113	2681812990	Archaea	Euryarchaeota	Thermococci	Thermococcales	Thermococcaceae	Aquatic	Hydrothermal vent	Chemoorganotroph	fermentation,sulfate-reduction	a mixed organic acid fermentation from proteinaceous substrates; however, acetate was the sole organic acid produced from carbohydrate fermentation		Anaerobe	5.6	8.1	7.2	56	90	88	275	20-35	0.03		https://www.microbiologyresearch.org/content/journal/ijsem/10.1099/00207713-48-4-1181
Vulcanisaeta distributa DSM 14429	648028062	Archaea	Crenarchaeota	Thermoprotei	Thermoproteales	Thermoproteaceae	Aquatic	Hot spring	Heterotroph	sulfur-reduction,polysaccharide metabolism, proteinaceous metabolism	All of the isolates utilized maltose, starch, malate, yeast extract, peptone, beef extract, Casamino acids and gelatin as carbon sources. All of the isolates tested utilized sulfur and thiosulfate as electron acceptors. None of the isolates tested utilized fumarate, malate or nitrate as electron acceptors.	H+	Anaerobe	3.5	5.6	4.25	70	90	87.5	100		0		https://www.microbiologyresearch.org/docserver/fulltext/ijsem/52/4/0521097a.pdf?expires=1615917333&id=id&accname=guest&checksum=F8831378F2EFFBC77265A607778F2001
Thermococcus coalescens TS1	227597	Archaea	Euryarchaeota	Thermococci	Thermococcales	Thermococcaceae	Aquatic	Hydrothermal vent	Chemoorganotroph	sulfur-reduction,proteinaceous metabolism	Sulfur is not necessary for growth but significantly enhances growth, that grew on either yeast extract or tryptone as the sole growth substrate.		Anaerobe	5.2	8.7	6.5	57	90	87			0.025		https://www.microbiologyresearch.org/docserver/fulltext/ijsem/55/6/2507.pdf?expires=1616713504&id=id&accname=guest&checksum=C7256865280DD27F45610137CAEC5F2D
Archaeoglobus profundus Av18, DSM 5631	646311906	Archaea	Euryarchaeota	Archaeoglobi	Archaeoglobales	Archaeoglobaceae	Aquatic	Hydrothermal vent	Mixotroph	sulfate-reduction	sulfate reduction, Sulfate, thiosulfate and sulfite served as electron acceptors. Elemental sulfur inhibited growth. In contrast to A. fulgidus, the new isolates were obligate mixotrophs strictly requiring H2 and an organic carbon source (e. g. acetate)		Anaerobe	4.6	7.5	6.05	65	90	85	300		0.018		https://bacdive.dsmz.de/strain/18097#:~:text=Archaeoglobus%20profundus%20AV18%20is%20an,from%20deep%20sea%20hydrothermal%20vents.
Ferroglobus placidus AEDII12DO, DSM 10642	646564534	Archaea	Euryarchaeota	Archaeoglobi	Archaeoglobales	Archaeoglobaceae	Aquatic	Hydrothermal field	Chemolithotroph,Chemoorganotroph	iron-reduction	It was isolated based on its ability to use ferrous iron as an electron donor, and was also shown to use hydrogen and sulfide as electron donors, with nitrate or thiosulfate as electron acceptors [1]. Subsequently, it was shown to produce N2O from nitrite, which is an unusual ability for an anaerobic organism [2]. It can also oxidize acetate and several aromatic compounds using ferric iron as the…	Na+	Anaerobe	6	8.5	7	65	90	85			0.02		https://www.ncbi.nlm.nih.gov/pmc/articles/PMC3236036/
Staphylothermus hellenicus P8, DSM 12710	646564573	Archaea	Crenarchaeota	Thermoprotei	Desulfurococcales	Desulfurococcaceae	Aquatic	Hydrothermal vent	Organoheterotroph	sulfur-reduction,proteinaceous metabolism	Grows with yeast extract as carbon source, but growth on peptone as carbon source is poor. Growth is absolutely dependent on elemental sulfur		Anaerobe	4.5	7.5	6	70	90	85	300		0.03		https://www.microbiologyresearch.org/docserver/fulltext/ijsem/50/6/0502101a.pdf?expires=1613724193&id=id&accname=guest&checksum=A3E7ADB045ECC47FDFD62C619A4D2313
Thermosphaera aggregans M11TL, DSM 11486	646564583	Archaea	Crenarchaeota	Thermoprotei	Desulfurococcales	Desulfurococcaceae	Aquatic	Solfataric waters	Organotroph	proteinaceous metabolism	Heterotrophic growth with yeast extract. Peptone stimulates growth. CO,, H,, acetate and isovalerate formed as metabolic products. Growth inhibition by sulfur or hydrogen.	H+	Anaerobe	5	7	6.5	65	90	85	300		0		https://www.microbiologyresearch.org/docserver/fulltext/ijsem/48/1/ijs-48-1-31.pdf?expires=1615917016&id=id&accname=guest&checksum=2E7703CF0589318E6376C3683585CBC5
Thermococcus alcaliphilus DSM 10322	139207	Archaea	Euryarchaeota	Thermococci	Thermococcales	Thermococcaceae	Aquatic	Hydrothermal vent	Organoheterotroph	fermentation	The isolate fermented yeast extract, peptone, meat extract, tryptone, and casein. Isovalerate, isobutyrate, propionate, acetate, CO2, NH3, and H2S (in the presence of S degrees ) were detected as end products.		Anaerobe	6.5	10.5	9	56	90	85	200		0.025		https://www.microbiologyresearch.org/docserver/fulltext/ijsem/49/2/ijs-49-2-351.pdf?expires=1614118917&id=id&accname=guest&checksum=E32205DDCB201D09FCF6B928F434CB40
Thermococcus atlanticus	155321	Archaea	Euryarchaeota	Thermococci	Thermococcales	Thermococcaceae	Aquatic	Hydrothermal vent	Chemoorganotroph	sulfur-reduction,proteinaceous metabolism	grows preferentially in the presence of elemental sulfur, polysulfur, cystine, or L-cysteine. The microorganism requires rich proteinaceous substrates. BHI-S medium supports rapid growth, with a final concentration of more than 1.2·109 cells ml–1, but strain MA898 exhibits poor growth on 2216S medium (yeast/ peptone) and poor growth on starch		Anaerobe	5	8	7	75	90	85	100		0.03		https://pubmed.ncbi.nlm.nih.gov/12664262/
Thermococcus waiotapuensis	90909	Archaea	Euryarchaeota	Thermococci	Thermococcales	Thermococcaceae	Aquatic	Hot spring	Heterotroph	proteinaceous metabolism	The strain grows heterotrophically on complex proteinaceous substrates or on appropriate salts plus amino acid mixtures and is also able to utilize maltose, starch, and pyruvate. Elemental sulfur could be replaced by cystine or thioglycollate.		Anaerobe	5	8	7	60	90	85			0.005		https://link.springer.com/article/10.1007/s002030050745
Thermofilum uzonense 1807-2	2639762927	Archaea	Crenarchaeota	Thermoprotei	Thermoproteales	Thermofilaceae	Aquatic	Hot spring	Chemoorganotroph	polysaccharide metabolism,proteinaceous metabolism	organothrophically using polysaccharides (starch and glucomannan), yeast extract or peptone as substrates.	?H+	Anaerobe	5.5	7	6.25	70	90	85	300		0		https://www.ncbi.nlm.nih.gov/pmc/articles/PMC4673724/
Caldivirga maquilingensis IC-167	641228483	Archaea	Crenarchaeota	Thermoprotei	Thermoproteales	Thermoproteaceae	Aquatic	Hot spring	Heterotroph	aerobic respiration	utilized glycogen, gelatin, beef extract, peptone, tryptone and yeast extract as carbon sources. They required sulfur, thiosulfate or sulfate as electron acceptors	H+	Aerobe	2.3	6.4	3.95	60	90	85	100		0.00375		https://www.microbiologyresearch.org/docserver/fulltext/ijsem/49/3/ijs-49-3-1157.pdf?expires=1603575162&id=id&accname=guest&checksum=7DCE0FF70117CF137A60C064CC9B3E16
Thermoproteus thermophilus	867916	Archaea	Crenarchaeota	Thermoprotei	Thermoproteales	Thermoproteaceae	Terrestrial	Solfataric field	Chemolithoautotroph	sulfur-reduction,sulfate-reduction,thiosulfate-reduction,fumarate-reduction,	Strain CBA1502T utilized d-arabinose, beef extract, Casamino acids, formate, fumarate, peptone, pyruvate, trimethylamine and yeast extract as energy substrates, and d-arabinose, formate, pyruvate and yeast extract as carbon sources. Fumarate, sulfate, sulfur and thiosulfate functioned as electron acceptors, but not ferric chloride, nitrate, malate or oxidized glutathione.		Anaerobe	4	6	5	75	90	85			0		https://pubmed.ncbi.nlm.nih.gov/25933622/
Vulcanisaeta thermophila CBA1501	867917	Archaea	Crenarchaeota	Thermoprotei	Thermoproteales	Thermoproteaceae	Terrestrial	Solfataric field	Chemoorganotroph	sulfur-reduction,disaccharide metabolism,proteinaceous metabolism	Fumarate, malate, oxidized glutathione, sulfur and thiosulfate are utilized as electron acceptors; whereas FeCl3, nitrate, and sulfate are not. Beef extract, Casamino acids, fumarate, d-galactose, gelatin, lactose, d-maltose and yeast extract are utilized as carbon sources; whereas acetate, d-arabinose, butyrate, citrate, formate, d-fructose, d-glucose, l-malate, d-mannose, methanol, methylamine,…		Anaerobe	4	6	5	75	90	85	101		0		https://pubmed.ncbi.nlm.nih.gov/25323594/
Sulfolobus solfataricus MT4	2287	Archaea	Crenarchaeota	Thermoprotei	Sulfolobales	Sulfolobaceae	Aquatic	Solfataric waters	Chemolithoheterotroph	sulfur-oxidation	limited in the utilization of simple carbon sources. Sulfolobus strains can use single amino acids much more readily as the sole nitrogen source than as the sole carbon source.	H+	Anaerobe	2	5	3.5	55	90	83	100		<2%	Also known as Saccharolobus solfataricus	https://jb.asm.org/content/jb/171/12/6710.full.pdf
Thermodesulfobacterium geofontis OPF15	2506520012	Bacteria	Thermodesulfobacteria	Thermodesulfobacteria	Thermodesulfobacteriales	Thermodesulfobacteriaceae	Aquatic	Obsidian pool	Chemolithoautotroph	fermentation,sulfate-reduction	Molecular hydrogen or formate serve as electron donors and CO2 is required as the carbon source. Sulfate, thiosulfate, and elemental sulfur are reduced to sulfide when provided as dissimilatory electron acceptors. Growth is not observed on lactate, acetate, pyruvate, benzoate, oleic acid, or ethanol in the presence of sulfate. Traces of yeast extract are required for growth.		Anaerobe	6	8.5	6.75	70	90	83			0.002		https://pubmed.ncbi.nlm.nih.gov/23345010/
Acidilobus saccharovorans 345-15	648028003	Archaea	Crenarchaeota	Thermoprotei	Acidilobales	Acidilobaceae	Aquatic	Hot spring	Heterotroph	fermentation	fermented a wide range of carbohydrates, including polysaccharides. Acetate, ethanol and lactate were the fermentation products. Growth was stimulated by elemental sulfur and thiosulfate, which were reduced to hydrogen sulfide.	H+	Anaerobe	3.5	4	3.75	60	90	82.5	101				https://pubmed.ncbi.nlm.nih.gov/19643887/
Sulfurisphaera javensis	2049879	Archaea	Crenarchaeota	Thermoprotei	Sulfolobales	Sulfolobaceae	Aquatic	Hot spring	Chemolithoautotroph				Facultative anaerobe	2.5	6	3.75	60	90	82.5					https://pubmed.ncbi.nlm.nih.gov/29671720/
Methanocaldococcus bathoardescens JH146	1301915	Archaea	Euryarchaeota	Methanococci	Methanococcales	Methanocaldococcaceae	Aquatic	Hydrothermal vent	Autotroph	methanogenesis	autotrophic growth occurs via methanogenesis using H2 and CO2. No growth is observed when yeast extract, acetate, methanol or formate is used as the electron donor and carbon source, nor do they stimulate growth in the presence of H2 and CO2	Na+	Anaerobe	4.5	9	7	58	90	82			0.029		https://www.microbiologyresearch.org/content/journal/ijsem/10.1099/ijs.0.000097
Sulfolobus solfataricus P2	638154518	Archaea	Crenarchaeota	Thermoprotei	Sulfolobales	Sulfolobaceae	Aquatic	Solfataric waters	Chemolithoheterotroph	sulfur-oxidation	limited in the utilization of simple carbon sources. Sulfolobus strains can use single amino acids much more readily as the sole nitrogen source than as the sole carbon source.	H+	Anaerobe	2	5	3.25	55	90	82	100		<2%	Also known as Saccharolobus solfataricus	https://jb.asm.org/content/jb/171/12/6710.full.pdf
Methanocaldococcus villosus KIN24-T80	1069083	Archaea	Euryarchaeota	Methanococci	Methanococcales	Methanocaldococcaceae	Aquatic	Hydrothermal vent	Chemolithoautotrophic	methanogenesis	The cells gained their energy exclusively by reduction of CO(2) with H(2). Selenate, tungstate and yeast extract stimulated growth significantly.	Na+	Anaerobe	5.5	7	6.5	55	90	80	250		0.025		https://www.microbiologyresearch.org/docserver/fulltext/ijsem/65/4/1280_ijs000097.pdf?expires=1609887066&id=id&accname=guest&checksum=272436DE1E080BDD49BFBBC10D6C424F
Sulfolobus solfataricus B12	2287	Archaea	Crenarchaeota	Thermoprotei	Sulfolobales	Sulfolobaceae	Aquatic	Solfataric waters	Chemolithoheterotroph	sulfur-oxidation	Utilized simple and complex carbohydrates as carbon sources as well as most amino acids except alanine and asparagine. Sulfolobus strains can use single amino acids much more readily as the sole nitrogen source than as the sole carbon source.	H+	Anaerobe	2.5	5	4	55	90	80	100		<2%	Also known as Saccharolobus solfataricus	https://jb.asm.org/content/jb/171/12/6710.full.pdf
Acidianus manzaensis NA-1	282676	Archaea	Crenarchaeota	Thermoprotei	Sulfolobales	Sulfolobaceae	Aquatic	Hot spring	Heterotroph,autotroph	hydrogen-oxidation, sulfur-reduction,aerobic respiration	autotrophically using H2 or S0 as an electron donor and Fe3+ as an electron acceptor, and also could grow heterotrophically using some organic compounds. Fe3+ and O2 served as electron acceptors for growth		Facultative Anaerobe	1	5	1.3	60	90	80	150				https://link.springer.com/article/10.1007%2Fs00284-006-0151-1
Palaeococcus pacificus DY20341	2588253738	Archaea	Euryarchaeota	Thermococci	Thermococcales	Thermococcaceae	Aquatic	Hydrothermal vent	Chemoorganoheterotroph	proteinaceous metabolism	capable of utilizing complex organic compounds and organic acids including yeast extract, peptone, tryptone, casein, starch, Casamino acids, citrate, lactate, acetate, fumarate, propanoate and pyruvate for growth. It was strictly anaerobic and facultatively dependent on elemental sulfur or sulfate as electron acceptors, but did not reduce sulfite, thiosulfate, Fe(III) or nitrate. The presence of …		Anaerobe	5	8	7	50	90	80	100	30	0.03		https://pubmed.ncbi.nlm.nih.gov/23104364/
Thermococcus onnurineus NA1	643348580	Archaea	Euryarchaeota	Thermococci	Thermococcales	Thermococcaceae	Aquatic	Hydrothermal vent	Chemoorganotroph	proteinaceous metabolism	utilized yeast extract, beef extract, tryptone, peptone, casein, and starch as carbon and energy sources. Elemental sulfur was required for growth and was reduced to hydrogen sulfide.	Na+	Anaerobe	5	9	8.5	63	90	80	200		0.035		https://www.ncbi.nlm.nih.gov/pmc/articles/PMC4358123/
Thermococcus profundus DT 5432	2758568027	Archaea	Euryarchaeota	Thermococci	Thermococcales	Thermococcaceae	Aquatic	Hydrothermal vent	Chemoorganotroph	sulfur-reduction	Requires elemental sulfur. Organic substrates utilized included tryptone, peptone, casein, gelatin and yeast extract. Growth of this organism was observed on a synthetic medium containing pyruvate, maltose or starch		Anaerobe	4.5	8.5	7.5	50	90	80	100		0.03		https://www.sciencedirect.com/science/article/abs/pii/S0723202011800135
Thermotoga maritima MSB8	2554235387	Bacteria	Thermotogae	Thermotogae	Thermotogales	Thermotogaceae	Aquatic	Hydrothermal field	Organotroph	fermentation	They were able to utilize glucose, ribose, xylose, galactose, sucrose, maltose, starch, glycogen, yeast extract, and whole cell extracts of eubacteria (e.g. of Lactobacillus bavaricus) and archaebacteria (e.g. of Methanococcus thermolithotrophicus, Methanobacterium thermoautotrophicum, Pyrodictium brockii).		Anaerobe	5.5	9	6.5	55	90	80	300		0.027		https://link.springer.com/article/10.1007/BF00409880
Thermotoga neapolitana DSM 4359	643348584	Bacteria	Thermotogae	Thermotogae	Thermotogales	Thermotogaceae	Aquatic	Hot spring	Heterotroph	fermentation,sulfate-reduction	able to use ribose, xylose, glucose, sucrose, maltose, lactose, galactose, starch, and glycogen as substrates. No growth occurred on acetate, lactate, formate, pyruvate, propionate, ethanol, methanol, glycerol, glutamate, glycine, and casamino acids.		Anaerobe	5.5	9	7	55	90	80					https://link.springer.com/article/10.1007/BF00409725
Caldicellulosiruptor bescii Z-1320, DSM 6725	643692002	Bacteria	Firmicutes	Clostridia	Thermoanaerobacterales	Thermoanaerobacterales Family III	Aquatic	Hot spring	Chemoorganotroph	fermentation	Utilizes arabinose, CMC, cellobiose, crystalline cellulose (Avicel and sigmacell-20), b-cyclodextrin, filter paper (Whatman), fructose, galactose, glucose, glycogen, lactose, maltose, mannose, melibiose, pectin, pullulan, rhamnose, starch, sucrose, trehalose, xylan (beechwood, birchwood and oat spelts) and xylose		Anaerobe			7.2	42	90	79				formerly Anaerocellum thermophilum	https://www.microbiologyresearch.org/content/journal/ijsem/10.1099/ijs.0.017731-0
Thermococcus camini IRI35c	2016373	Archaea	Euryarchaeota	Thermococci	Thermococcales	Thermococcaceae	Aquatic	Hydrothermal vent	Organoheterotroph	sulfate-reduction	Grew on complex organic substrates, such as yeast extract, tryptone, peptone or beef extract, preferentially in the presence of elemental sulphur or l-cystine; however, these molecules were not necessary for growth		Anaerobe	5	9	7.25	50	90	77.5		20	0.02		https://www.microbiologyresearch.org/content/journal/ijsem/10.1099/ijsem.0.004853
Fervidobacterium changbaicum	310769	Bacteria	Thermotogae	Thermotogae	Thermotogales	Thermotogaceae	Aquatic	Hot spring	Chemoorganotroph	sulfur-reduction	Can utilize glucose, lactose, d-fructose, sucrose, maltose, starch, sorbitol, cellobiose, trehalose dihydrate, d-galactose, meso-erythritol, dulcitol, chrysanthanol, melibiose, pyruvate, dextrin and glycerin, but not d-raffinose, d-glucuronic acid, agarose, l-rhamnose, d-gluconic acid lactone, sodium malate, mannose, mannitol, l-arabinose or ribose. Sulphur powder can stimulate growth		Anaerobe	6.3	8.5	7.5	55	90	77.5			0.0005		https://pubmed.ncbi.nlm.nih.gov/17911306/
Thermococcus piezophilus CDGS	2687453428	Archaea	Euryarchaeota	Thermococci	Thermococcales	Thermococcaceae	Aquatic	Hydrothermal vent	Chemoorganoheterotroph	sulfur-reduction	stimulation of growth by sulphur containing compounds		Anaerobe	5.5	9	6	60	90	75	200	50	0.03		https://www.sciencedirect.com/science/article/abs/pii/S0723202016300753?via%3Dihub
Pseudothermotoga hypogea NBRC 106472	2558309119	Bacteria	Thermotogae	Thermotogae	Thermotogales	Thermotogaceae	Aquatic	Oil well	Chemoorganotroph	fermentation,thiosulfate-reduction	Uses D-glucose, DL-fructose, D-galactose, DL-lactose, DL-maltose, D-mannose, D-sucrose, D-Ylose, and xylan but not D-arabinose, D-ribose, L-sorbose, Lxylose, acetate, butyrate, lactate, or propionate. Ferments yeast extract and bio-Trypticase. Requires yeast extract or bio-Trypticase for growth on carbohydrates. Yeast extract cannot be replaced by Casamino Acids, a vitamin solution, or a mixture …		Anaerobe	6.1	9.1	7.35	56	90	70			0.001	formerly Thermotoga hypogea	https://pubmed.ncbi.nlm.nih.gov/9336900/
Korarchaeum cryptofilum	498846	Archaea	Proteoarchaeota			TACK	Aquatic	Hot spring	Chemoorgantroph	fermentation		H+		4.8	7.9		55	90						https://journals.plos.org/plosone/article?id=10.1371/journal.pone.0035964#s3
Vulcanisaeta souniana DSM 11430	164452	Archaea	Crenarchaeota	Thermoprotei	Thermoproteales	Thermoproteaceae	Aquatic	Hot spring	Heterotroph	sulfur-reduction,polysaccharide metabolism, proteinaceous metabolism	All of the isolates utilized maltose, starch, malate, yeast extract, peptone, beef extract, Casamino acids and gelatin as carbon sources. All of the isolates tested utilized sulfur and thiosulfate as electron acceptors. None of the isolates tested utilized fumarate, malate or nitrate as electron acceptors.		Anaerobe	3.5	5	4.25	65	89	87.5	100		0		https://www.microbiologyresearch.org/docserver/fulltext/ijsem/52/4/0521097a.pdf?expires=1615917333&id=id&accname=guest&checksum=F8831378F2EFFBC77265A607778F2001
Acidilobus sulfurireducens	411357	Archaea	Crenarchaeota	Thermoprotei	Acidilobales	Acidilobaceae	Aquatic	Hot spring	chemoorganotroph	sulfur-reduction	Growth on peptone, yeast extract, glycogen, gelatin, and pine needle extract as carbon and energy source coupled to obligate S0 respiration. Ammonia is produced and excreted into culture medium		Anaerobe	2.2	5.5	3	62	89	81	101				https://pubmed.ncbi.nlm.nih.gov/17720836/
Caldisphaera draconis	411358	Archaea	Crenarchaeota	Thermoprotei	Acidilobales	Caldiphaeraceae	Aquatic	Hot spring	Chemorganotroph	sulfur-reduction	Growth on peptone, yeast extract, glycogen, gelatin, and pine needle extract as carbon and energy source coupled to obligate S0 respiration. Ammonia is produced and excreted into culture medium.		Anaerobe	2	5.5	3	62	89	81					https://pubmed.ncbi.nlm.nih.gov/17720836/
Desulfurococcus fermentans Z-1312, DSM 16532	2513020047	Archaea	Crenarchaeota	Thermoprotei	Desulfurococcales	Desulfurococcaceae	Aquatic	Hot spring	Organotroph	fermentation	hydrolysis and/or fermentation of a wide range of polymeric and monomeric substrates, including agarose, amygdalin, arabinose, arbutin, casein hydrolysate, cellulose (filter paper, microcrystalline cellulose, carboxymethyl cellulose), dextran, dulcitol, fructose, lactose, laminarin, lichenan, maltose, pectin, peptone, ribose, starch and sucrose.		Anaerobe	4.8	6.8	6	63	89	81	101				https://www.microbiologyresearch.org/content/journal/ijsem/10.1099/ijs.0.63378-0
Thermocrinis ruber DSM 23557	2512875013	Bacteria	Aquificae	Aquificae	Aquificales	Aquificaceae	Aquatic	Hot spring	Chemolithoautotroph	sulfur-oxidation,thiosulfate-oxidation,aerobic respiration	Molecular hydrogen, thiosulfate, elemental sulfur, formate, and formamide serve as electron donors, and oxygen serves as an electron acceptor. CO2, formate, and formamide are used as carbon sources. Ammonia is formed from formamide. meso-Diaminopimelic acid is present. Catalase positive		Aerobe	7	8.5		44	89	80	101		<.4%		https://www.ncbi.nlm.nih.gov/pmc/articles/PMC106467/
Archaeoglobus lithotrophicus	138903	Archaea	Euryarchaeota	Archaeoglobi	Archaeoglobales	Archaeoglobaceae	Aquatic	Hydrothermal vent	Lithotroph	fermentation	reductive acetyl-CoA pathway is the only functioning CO2 fixation pathway in ‘A. lithotrophicus’.		Anaerobe				63	89	80					https://www.nature.com/articles/365743a0
Methanocaldococcus vulcanius M7, DSM 12094	646311944	Archaea	Euryarchaeota	Methanococci	Methanococcales	Methanocaldococcaceae	Aquatic	Hydrothermal vent	Autotroph	methanogenesis	The new isolate used H2 and CO2 as the only substrates for growth and methane production. Tungsten, selenium and yeast extract stimulated growth significantly. In the presence of C02 and H2 the organism reduced elemental sulphur to hydrogen sulphide	Na+	Anaerobe	5.25	7	6.5	49	89	80	200		0.025		https://www.microbiologyresearch.org/docserver/fulltext/ijsem/65/4/1280_ijs000097.pdf?expires=1609887066&id=id&accname=guest&checksum=272436DE1E080BDD49BFBBC10D6C424F
Stygiolobus azoricus	41675	Archaea	Crenarchaeota	Thermoprotei	Sulfolobales	Sulfolobaceae	Aquatic	Solfataric field	Chemolithoautotroph	sulfur-reduction			Anaerobe				57	89	80					https://www.microbiologyresearch.org/content/journal/ijsem/10.1099/00207713-41-4-495
Thermocrinis albus HI 11/12, DSM 14484	646564582	Bacteria	Aquificae	Aquificae	Aquificales	Aquificaceae	Aquatic	Thermal lake	Chemolithoautotroph	sulfur-reduction,thiosulfate-reduction,aerobic respiration	Isolate HI 11/12 grew optimally under microaerophilic conditions when hydrogen and sulfur were provided simultaneously as electron donors. isolate HI 11/12 were unable to metabolize formaldehyde (0.001%–0.1%, wt/vol), formate (0.1%, wt/vol), or formamide (0.1%, wt/vol) either microaerophilically with oxygen or anaerobically with nitrate as the electron acceptor.		Aerobe				55	89				0		https://link.springer.com/article/10.1007%252Fs00792-001-0259-y
Palaeococcus ferrophilus	83868	Archaea	Euryarchaeota	Thermococci	Thermococcales	Thermococcaceae	Aquatic	Hydrothermal vent	Chemoorganotroph	proteinaceous metabolism	capable of utilizing proteinaceous substrates such as yeast extract, peptone, tryptone and casein in the presence of elemental sulfur or ferrous iron		Anaerobe	4	8	6	60	88	83	200	30	0.047		https://pubmed.ncbi.nlm.nih.gov/10758851/
Archaeoglobus fulgidus VC-16, DSM 4304	638154502	Archaea	Euryarchaeota	Archaeoglobi	Archaeoglobales	Archaeoglobaceae	Aquatic	Oil reservoir	Chemolithoautotroph	sulfate-reduction	Sulfate e- acceptor	H+/Na+	Anaerobe			5.5	64	88	80	101	20	0.022		https://www.nature.com/articles/377223a0	https://www.ncbi.nlm.nih.gov/pmc/articles/PMC7303961/pdf/fmicb-11-01023.pdf
Thermotoga petrophila RKU-1	640427150	Bacteria	Thermotogae	Thermotogae	Thermotogales	Thermotogaceae	Aquatic	Oil reservoir	Heterotroph	fermentation,sulfur-reduction,thiosulfate-reduction	Requires yeast extract, peptone, glucose, galactose, fructose, ribose, arabinose, sucrose, lactose, maltose, starch or cellulose as the sole carbon and energy source. The end products from glucose fermentation are acetate, lactate, H2 and CO2. While the cells reduce elemental sulfur or thiosulfate to H2S, their growth rate and cellular yield decrease in the presence of these electron acceptors		Anaerobe	5.2	9	7	48	88	80			0.01		https://pubmed.ncbi.nlm.nih.gov/11594624/
Fervidobacterium thailandense	1008305	Bacteria	Thermotogae	Thermotogae	Thermotogales	Thermotogaceae	Aquatic	Hot spring	Heterotroph	fermentation	ferments proteins and several carbohydrates including glucose, maltose, sucrose, fructose, cellobiose, CM-cellulose and starch. However, does not ferment lactose, galactose, trehalose, arabinose, mannose, xylose, sorbitol, mannitol or cellulose. Elemental sulfur stimulates growth. Thiosulfate and nitrate do not influence growth.		Anaerobe	6.5	8.5	7.5	60	88	79			0.0005		https://www.microbiologyresearch.org/content/journal/ijsem/10.1099/ijsem.0.001463
Thermococcus sibiricus MM 739	644736412	Archaea	Euryarchaeota	Thermococci	Thermococcales	Thermococcaceae	Aquatic	Oil reservoir	Organotroph	fermentation	Organotroph, fermenting peptides. No growth was found on sugars, polysaccharides, organic acids, alcohols, or molecular hydrogen. Elemental sulfur stimulates fermentative growth on peptides in closed vessels.		Anaerobe	5.8	9	7.3	40	88	78	100		0.019		https://pubmed.ncbi.nlm.nih.gov/11354459/
Thermovibrio guaymasensis	240167	Bacteria	Aquificae	Aquificae	Desulfurobacteriales	Desulfurobacteriaceae	Aquatic	Hydrothermal vent	Chemolithoautotroph	sulfur-reduction	Sulphur and nitrate serve as electron acceptors in the presence of H2 with the formation of H2S and ammonium, respectively. Sulphate, thiosulphate, sulphite, cystine, nitrite and oxygen are not used as electron acceptors		Anaerobe		7.5	6.1	50	88	77.5	200		0.03		https://pubmed.ncbi.nlm.nih.gov/17158986/
Saccharolobus solfataricus	2287	Archaea	Crenarchaeota	Thermoprotei	Sulfolobales	Sulfolobaceae	Aquatic	Hot spring	Chemolithotroph	aerobic respiration	Heterotrophic growth occurs on following complex substrates (peptone, tryptone, casamino acids) and variety of sugars (starch, sucrose, lactose, maltose, raffinose, D-glucose, D-mannose, D-arabinose and L-arabinose). Anaerobic growth on FeCl3 occurs in the presence of yeast extract. No chemolithotrophic growth occurs on elemental sulfur, pyrite and K2S4O6 . Growth by the oxidation of hydrogen wea…		Aerobe	3.5	5	4.5	50	87	87	200				https://www.microbiologyresearch.org/content/journal/ijsem/10.1099/ijsem.0.002665#tab2
Desulfurococcus kamchatkensis 1221n	643348540	Archaea	Crenarchaeota	Thermoprotei	Desulfurococcales	Desulfurococcaceae	Aquatic	Hot spring	Heterotroph	fermentation		Na+	Anaerobe	4.5	7	6	65	87	85	101				https://www.ncbi.nlm.nih.gov/pmc/articles/PMC2655497/
Desulfurolobus ambivalens	2283	Archaea	Crenarchaeota	Thermoprotei	Sulfolobales	Sulfolobaceae	Aquatic	Solfataric waters	Chemolithotroph	fermentation	capable of utilizing CO2 as sole carbon source and either SO + O2 (yielding sulfuric acid) or SO + H2 (yielding H2S) as energy sources.		Facultative Anaerobe		3 .5	2.5		87	81	101		0.002		www.sciencedirect.com/science/article/abs/pii/S0723202086800777
Sulfolobus acidocaldarius N8	2524023197	Archaea	Crenarchaeota	Thermoprotei	Sulfolobales	Sulfolobaceae	Aquatic	Solfataric field	Lithoautotroph	sulfur-oxidation,aerobic respiration	strains isolated grow on elemental sulfur as a sole energy source. Even those strains which were enriched, isolated, and maintained for many generations on yeast extract grew on sulfur. Likewise, strains isolated on sulfur all grew on yeast extract. Growth did not diminish after many transfers on elemental sulfur, and growth on sulfur was stimulated by adding CO2 to the gas phase. Examination by …	H+	Aerobe	1.5	5	3	60	87	80	101				https://www.jstage.jst.go.jp/article/jgam1955/41/1/41_1_43/_pdf/-char/ja
Acidianus ambivalens	2283	Archaea	Crenarchaeota	Thermoprotei	Sulfolobales	Sulfolobaceae	Aquatic	Hot spring	Autotroph	fermentation,aerobic respiration	It grows on sulphur, tetrathionate, iron (II) and sucrose under aerobic conditions, but it can also develop under anaerobic conditions using iron (III) or sulphur as electron acceptors and sulphur or hydrogen as electron donors autotrophically		Facultative Anaerobe	1	3.5	2.5	70	87	80	101		0.02		http://web2.uwindsor.ca/courses/biology/fackrell/Microbes/35100.htm	https://pubmed.ncbi.nlm.nih.gov/23052926/
Methanocaldococcus indicus SL43	213231	Archaea	Euryarchaeota	Methanococci	Methanococcales	Methanocaldococcaceae	Aquatic	Hydrothermal vent	Autotroph	methanogenesis	The novel isolate used H(2) and CO(2) as the only substrates for growth and produced methane. Selenium and yeast extract stimulated growth significantly. In the presence of CO(2) and H(2), the organism reduced elemental sulfur to hydrogen sulfide.	Na+	Anaerobe	5.5	6.7	6.5	50	86	85	300				https://www.microbiologyresearch.org/docserver/fulltext/ijsem/65/4/1280_ijs000097.pdf?expires=1609887066&id=id&accname=guest&checksum=272436DE1E080BDD49BFBBC10D6C424F
Sulfolobus shibatae DSM 5389	2286	Archaea	Crenarchaeota	Thermoprotei	Sulfolobales	Sulfolobaceae	Aquatic	Hot spring	Chemolithoautotroph	sulfur-oxidation,aerobic respiration	Growth inhibited by phosphate concentrations above about 10 mM. Yeast, D-arab, D-galactose, D-glucose, D-mannose, lactose, lactulose, maltose, sucrose, raffinose, starch, and tryptone utilized. Facultatively chemolithoautotrophic growth by sulphur oxidation. D		Aerobe			3		86	81	101			Maybe the same as solfataricus B12	https://link.springer.com/article/10.1007/BF00248842
Saccharolobus shibatae B12	2286	Archaea	Crenarchaeota	Thermoprotei	Sulfolobales	Sulfolobaceae	Aquatic	Geothermal vent	Chemolithotroph	hydrogen-oxidation,iron-reduction,proteinaceous metabolism	Growth occurs on following complex substrates (peptone, casamino acids). Chemolithotrophic growth occurs weakly on pyrite but not on elemental sulfur and K2S4O6 . Anaerobic growth on FeCl3 occurs in the presence of yeast extract. Growth by the oxidation of hydrogen weakly occurs.		Anaerobe	1.5	6	3	55	86	81	200				https://www.microbiologyresearch.org/docserver/fulltext/ijsem/68/4/1271_ijsem002665.pdf?expires=1616712412&id=id&accname=guest&checksum=0BF8253F960FD7CF176D61F41CAE46E2
Methanocaldococcus fervens AG86	644736385	Archaea	Euryarchaeota	Methanococci	Methanococcales	Methanocaldococcaceae	Aquatic	Hydrothermal vent	Autotroph,Lithotroph	methanogenesis		Na+	Anaerobe	5.5	6.7	6.5	50	86	80	300		0.03		https://pubmed.ncbi.nlm.nih.gov/14657125/
Thermotoga naphthophila RKU-10	646311964	Bacteria	Thermotogae	Thermotogae	Thermotogales	Thermotogaceae	Aquatic	Oil reservoir	Heterotroph	fermentation,sulfur-reduction,thiosulfate-reduction	Requires yeast extract, peptone, glucose, galactose, fructose, mannitol, ribose, arabinose, sucrose, lactose, maltose or starch as the sole carbon and energy source. The end products from glucose fermentation are acetate, lactate, H2 and CO2. While the cells reduce elemental sulfur to H2S, their growth rate and cellular yield decrease in the presence of elemental sulfur. While the species reduces…		Anaerobe	5.4	9	7	48	86	80			0.01		https://pubmed.ncbi.nlm.nih.gov/11594624/
Thermothrix azorensis	48383	Bacteria					Aquatic	Hot spring									63	86	77					https://pubmed.ncbi.nlm.nih.gov/8934901/
Nanopusillus acidilobi	1577684	Archaea	Nanoarchaeota	Nanoarchaeales	Nanopusillaceae		Aquatic	Hot spring	Organotroph	symbiotic	symbiote		Anaerobe	3	3.5		80	85	82	101				https://www.nature.com/articles/ncomms12115
Geoglobus acetivorans SBH6	2634166507	Archaea	Euryarchaeota	Archaeoglobi	Archaeoglobales	Archaeoglobaceae	Aquatic	Hydrothermal vent	Chemolithoautotroph	fermentation, iron-reduction,proteinaceous metabolism, hydrogenotrophic	The isolate utilized acetate, formate, pyruvate, fumarate, malate, propionate, butyrate, succinate, glycerol, stearate, palmitate, peptone and yeast extract as electron donors for Fe(III) reduction. It was also capable of growth with H(2) as the sole electron donor, CO(2) as a carbon source and Fe(III) as an electron acceptor without the need for organic substances. Fe(III) [in the form of poorly…		Anaerobe	5	7.5	6.8	50	85	81	101		0.025		https://pubmed.ncbi.nlm.nih.gov/19628601/	https://www.microbiologyresearch.org/content/journal/ijsem/10.1099/ijs.0.011080-0?crawler=true
Thermocrinis jamiesonii	1302351	Bacteria	Aquificae	Aquificae	Aquificales	Aquificaceae	Aquatic	Hot spring	Chemolithoautotroph,Chemolithoheterotroph	thiosulfate-oxidation	Obligately microaerophilic and chemolithotrophic, requiring thiosulfate as an electron donor. Autotrophic, but capable of chemolithoheterotrophy using peptone, Casamino acids or acetate. Vitamins are not required.		Microaerobe	6.5	7.75	7.25	70	85	80			<1.2%		https://pubmed.ncbi.nlm.nih.gov/26419502/
Sulfolobus sp A20	2728369534	Archaea	Crenarchaeota	Thermoprotei	Sulfolobales	Sulfolobaceae	Aquatic	Hot spring	Lithoautotroph,Chemoheterotroph	sulfur-oxidation,aerobic respiration	The strain appears to be able to fix CO2 via the HP/HB cycle. It is also capable of metabolizing glucose through a branched-ED pathway and the TCA cycle, as are other Sulfolobus strains		Aerobe	2	4.5	4	65	85	80	101				https://www.frontiersin.org/articles/10.3389/fmicb.2016.01902/full?utm_source=newsletter&utm_medium=email&utm_campaign=Microbiology-w49-2016
Sulfolobus solfataricus 98/2	646862347	Archaea	Crenarchaeota	Thermoprotei	Sulfolobales	Sulfolobaceae	Aquatic	Hot spring	Lithoautotroph,Chemoheterotroph	sulfur-oxidation	has the ability to grow lithoautotrophically utilizing sulfur as an energy source or chemoheterotrophically on a variety of sugars and polysaccharides, including starch, as sole carbon and energy sources		Anaerobe	1.6	4	3	55	85	80	101			Also known as Saccharolobus solfataricus	https://www.ncbi.nlm.nih.gov/pmc/articles/PMC176616/pdf/1770482.pdf
Sulfurisphaera tokodaii	111955	Archaea	Crenarchaeota	Thermoprotei	Sulfolobales	Sulfolobaceae	Aquatic	Hot spring									70	85	80					https://pubmed.ncbi.nlm.nih.gov/11878560/
Palaeococcus helgesonii	207243	Archaea	Euryarchaeota	Thermococci	Thermococcales	Thermococcaceae	Aquatic	Geothermal vent	Chemoheterotroph	proteinaceous metabolism	The isolate was obligately chemoheterotrophic, utilizing complex organic compounds including yeast or beef extract, peptone, tryptone, or casein for best growth. The presence of elemental sulfur enhanced growth.		Anaerobe	5	8	6.5	45	85	80	300		0.028		https://link.springer.com/article/10.1007%2Fs00203-003-0542-7
Thermococcus celericrescens TS2	227598	Archaea	Euryarchaeota	Thermococci	Thermococcales	Thermococcaceae	Aquatic	Hydrothermal vent	Chemoorganotroph	sulfur-reduction,proteinaceous metabolism	Grows on yeast extract and tryptone. Sulfur is not necessary for growth, but enhances it		Anaerobe	5.6	8.3	7	50	85	80	100		0.03		https://www.researchgate.net/publication/6476389_Thermococcus_celericrescens_sp_nov_a_fast-growing_and_cell-fusing_hyperthermophilic_archaeon_from_a_deep-sea_hydrothermal_vent
Hydrogenobacter subterraneus	92642	Bacteria	Aquificae	Aquificae	Aquificales	Aquificaceae	Aquatic	Geothermal pool	Heterotroph	sulfur-reduction,aerobic respiration	h capable of utilizing a number of substrates such as yeast extract, peptone, tryptone, various carbohydrates, sugars, amino acids and organic acids. Elemental sulfur, thiosulfate, sulfide or cysteine-hydrochloride was required as an electron donor for growth. Hydrogen gas did not support growth		Aerobe	5.5	9	7.5	60	85	78	200				https://pubmed.ncbi.nlm.nih.gov/11491342/
Caldicellulosiruptor obsidiansis OB47	648028013	Bacteria	Firmicutes	Clostridia	Thermoanaerobacterales	Thermoanaerobacterales Family III	Aquatic	Obsidian pool	Chemoorganoheterotroph	fermentation	The organism also displayed fermentative growth on glucose, maltose, arabinose, fructose, starch, lactose, mannose, sucrose, galactose, xylose, arabinogalactan, Avicel, xylan, filter paper, processed cardboard, pectin, dilute acid-pretreated switchgrass, and Populus. OB47(T) was unable to grow on mannitol, fucose, lignin, Gelrite, acetate, glycerol, ribose, sorbitol, carboxymethylcellulose, and c…		Anaerobe	6	8	7	55	85	78	120		0.005		https://pubmed.ncbi.nlm.nih.gov/20023107/
Thermococcus zilligii	54076	Archaea	Euryarchaeota	Thermococci	Thermococcales	Thermococcaceae	Aquatic	Thermal lake	Heterotroph	proteinaceous metabolism	Isolate AN1 has an absolute requirement for either Na+ or Li+ for growth. Sulfur [either as elemental sulfur (S0) or as cystine or oxidized glutathione with the sulfur being reduced to H2S] is also an absolute requirement. Sulfur could not be replaced by sulfate, sulfite or thiosulfite when the cultures were continuously gassed with N2. The organism is strictly anaerobic, obligately heterotrophic…		Anaerobe	5.4	9.2	7.4	55	85	77.5			0.0029		https://pubmed.ncbi.nlm.nih.gov/9382704/
Archaeoglobus veneficus SNP6, DSM 11195	2504136002	Archaea	Euryarchaeota	Archaeoglobi	Archaeoglobales	Archaeoglobaceae	Aquatic	Hydrothermal vent	Chemolithoautotroph	sulfite-reduction	sulfite-reduction, Molecular hydrogen served as electron donor during chemolithoautotrophic growth and H2S was formed from sulfite or thiosulfate. Alternatively, organic acids, glucose, or ethanol were used as electron donors		Anaerobe	6.5	8		65	85	77			0.0275		https://www.sciencedirect.com/science/article/abs/pii/S0723202097800057
Thermocrinis minervae	381751	Bacteria	Aquificae	Aquificae	Aquificales	Aquificaceae	Aquatic	Hot spring	Chemolithotroph	sulfur-oxidation,aerobic respiration	The isolate grows chemolithotrophically with S(0), S(2)O(2)(3)(-) or H(2) as the electron donor and with O(2) (up to 16 %, v/v) as the sole electron acceptor. The isolate can grow on mannose, glucose, maltose, succinate, peptone, Casamino acids, starch, citrate and yeast extract in the presence of oxygen (4 %) and S(0)		Aerobe	4.8	7.8	6.2	65	85	75	101		<.4%		https://pubmed.ncbi.nlm.nih.gov/19651724/
Desulfurobacterium pacificum	240166 (	Bacteria	Aquificae	Aquificae	Aquificales	Desulfurobacteriaceae	Aquatic	Hydrothermal vent	Chemolithoautotroph	sulfur-reduction	Sulphur, thiosulphate and nitrate serve as electron acceptors in the presence of H2 with the formation of H2S and ammonium, respectively. Sulphate, sulphite, cystine, nitrite and oxygen are not used as electron acceptors.		Anaerobe	5.5	7.5	6.1	55	85	75	200		0.03		https://pubmed.ncbi.nlm.nih.gov/17158986/
Hydrogenivirga okinawensis	345592	Bacteria	Aquificae	Aquificae	Aquificales	Aquificaceae	Aquatic	Hydrothermal vent	Chemolithoautotroph	sulfur-reduction	growth occurs with elemental sulfur and thiosulfate as electron donors and oxygen and nitrate as electron acceptors. Nitrate is reduced to nitrogen and sulfur is oxidized to sulfate and thiosulfate		Facultative Anaerobe	5.8	8.3	7.2	65	85	72.5	200		0.025		https://pubmed.ncbi.nlm.nih.gov/18319477/
Sulfolobus acidocaldarius 98-3, DSM 639	638154517	Archaea	Crenarchaeota	Thermoprotei	Sulfolobales	Sulfolobaceae	Aquatic	Hot spring	Lithoautotroph	sulfur-oxidation	strains isolated grow on elemental sulfur as a sole energy source. Even those strains which were enriched, isolated, and maintained for many generations on yeast extract grew on sulfur. Likewise, strains isolated on sulfur all grew on yeast extract. Growth did not diminish after many transfers on elemental sulfur, and growth on sulfur was stimulated by adding CO2 to the gas phase. Examination by …	H+	Anaerobe	1	6	2.5	55	85	70	101		0		https://www.microbiologyresearch.org/docserver/fulltext/micro/86/1/mic-86-1-156.pdf?expires=1614095601&id=id&accname=guest&checksum=EF64D76F211F4A590BD3BCEE9F333B8B
Thermotoga caldifontis	1408159	Bacteria	Thermotogae	Thermotogae	Thermotogales	Thermotogaceae	Aquatic	Hot spring	Chemoheterotroph	thiosulfate-reduction	Growth is inhibited by elemental sulfur. In the presence of yeast extract, grows on D-glucose, maltose, trehalose, cellobiose, D-arabinose, D-xylose, D-ribose, pyruvate and starch. Uses thiosulfate but not elemental sulfur, sulfate, sulfite or nitrate as electron acceptors. In the absence of electron acceptors, syntrophic growth is observed with hydrogen scavengers such as M. thermautotrophicus.		Anaerobe	6	8.6	7.4	55	85	70			0		https://pubmed.ncbi.nlm.nih.gov/24676729/
Thermus thermophilus	274	Bacteria	Deinococcus-Thermus	Deinococci	Thermales	Thermaceae	Aquatic	Hot spring	Heterotroph	nitrate-reduction,aerobic respiration	Acid but no gas was produced fairly quickly from glucose and galactose and slowly from maltose and lactose. No acid was produced from sucrose or mannitol. The cells reduced litmus slowly at 75 C and slowly liquefied gelatin. They did not form indole from polypeptone or reduce nitrate.	H+	Aerobe	5.1	9.6	7.25	47	85	68.5	101		0.0025	Also known as Flavobacterium thermophilum	https://www.microbiologyresearch.org/content/journal/ijsem/10.1099/00207713-24-1-102
Thermoanaerobacter brockii	649633102	Bacteria	Firmicutes	Clostridia	Thermoanaerobacterales	Thermoanaerobacteraceae	Aquatic	Hot spring	Chemoorganotroph	thiosulfate-reduction	Utilizes a variety of saccharides as energy sources, including starch, maltose, glucose, lactose, sucrose, and cellobiose. Growth is inhibited by air, penicillin, cycloserine, streptomycin, tetracycline, and chloramphenicol. The fermentation end products are ethanol, lactic acid, acetic acid, hydrogen, and carbon dioxide. Reduces thiosulfate to hydrogen sulfide.		Anaerobe	6	9	7.5	35	85	67.5				formerly Thermoanaerobium brockii	https://www.microbiologyresearch.org/content/journal/ijsem/10.1099/00207713-43-1-41
Fervidicoccus fontis Kam940	2513237177	Archaea	Crenarchaeota	Thermoprotei	Desulfurococcales	Fervidicoccaceae	Aquatic	Hot spring	Organotroph	polysaccharide metabolism,proteinaceous metabolism	The isolates were strictly anaerobic organotrophs and grew on a narrow spectrum of energy-rich substrates, such as beef extract, gelatin, peptone, pyruvate, sucrose and yeast extract, with yields above 107 cells/ml. Sulfate, sulfite, thiosulfate and nitrate added as potential electron acceptors did not stimulate growth when tested with peptone		Anaerobe	4.5	7.5	5.75	55	85	67.5	101				https://bacdive.dsmz.de/strain/17820
Caldicoprobacter guelmensis	1170224	Bacteria	Firmicutes	Clostridia	Clostridiales	Caldicoprobacteraceae	Aquatic	Hot Spring									45	85	65					https://www.microbiologyresearch.org/content/journal/ijsem/10.1099/ijs.0.043497-0
Acidianus manzaensis YN-25	282676	Archaea	Crenarchaeota	Thermoprotei	Sulfolobales	Sulfolobaceae	Aquatic	Hot spring	Heterotroph	fermentation,monosaccharide metabolism,alcohol metabolism,proteinaceous metabolism	The acidophile was able to grow heterotrophically on several organic substrates, including various monosaccharides, alcohols and amino acids, though the growth on single substrate required yeast extract as growth factor. Growth occurred under aerobic conditions or via anaerobic respiration using elemental sulfur as terminal electron acceptor		Facultative Anaerobe	1	2	2	50	85	65	101				https://www.ncbi.nlm.nih.gov/pmc/articles/PMC3769825/
Sulfolobus solfataricus P1	2728369541	Archaea	Crenarchaeota	Thermoprotei	Sulfolobales	Sulfolobaceae	Aquatic	Solfataric waters	Chemolithoheterotroph	sulfur-oxidation	Utilized simple and complex carbohydrates as carbon sources as well as most amino acids except asparagine. Sulfolobus strains can use single amino acids much more readily as the sole nitrogen source than as the sole carbon source.	H+	Anaerobe	2	4.5	4.5	55	84	80	100		<2%	Also known as Saccharolobus solfataricus	https://jb.asm.org/content/jb/171/12/6710.full.pdf
Archaeoglobus fulgidus DSM 8774	2588253768	Archaea	Euryarchaeota	Archaeoglobi	Archaeoglobales	Archaeoglobaceae	Aquatic	Oil well	Chemolithoautotroph	sulfate-reduction	sulfate reduction, autotrophically with sulfate or thiosulfate as electron acceptors	H+/Na+	Anaerobe			6.6	60	84	76		20	0.0175		https://link.springer.com/article/10.1186/s40793-017-0296-5
Metallosphaera sedula DSM 5348	640427120	Archaea	Crenarchaeota	Thermoprotei	Sulfolobales	Sulfolobaceae	Aquatic	Solfataric field	Chemolithotroph,Mixotroph	aerobic respiration	It is capable of heterotrophic growth using complex organic molecules (with the exception of sugars), autotrophic growth by the fixation of carbon dioxide in the presence of H2 through an proposed modified 3-hydroxypropionate cycle, and its highest rates of growth are seen when grown mixotropically on casamino acids and metal sulfides	H+	Aerobe	1	4.5	2	46	84	75	101			ability to oxidize pyrite (FeS2),	https://www.sciencedirect.com/science/article/pii/S0723202089800384
Pseudothermotoga thermarum DSM 5069	2503508007	Bacteria	Thermotogae	Thermotogae	Thermotogales	Thermotogaceae	Aquatic	Hot spring	Chemoorganotroph	fermentation,thiosulfate-reduction	Yeast extract is required for growth. Addition of starch, glucose and maltose stimulate growth. Elemental sulfur is not reduced and prevents growth. Inhibition of growth by hydrogen.		Anaerobe	6	9	7	55	84	70	300		0.0035	formerly known as Thermotoga thermarum	https://link.springer.com/article/10.1007/BF00454866
Calditerricola satsumensis	373054	Bacteria	Firmicutes	Bacilli	Bacillales	Bacillaceae	Terrestrial	Compost heap									56	83	78					https://pubmed.ncbi.nlm.nih.gov/20400666/
Methanotorris formicicus Mc-S-70	213185	Archaea	Euryarchaeota	Methanococci	Methanococcales	Methanocaldococcaceae	Aquatic	Hydrothermal vent	Autotroph	methanogenesis	using hydrogen and carbon dioxide as sole energy and carbon sources. Formate was utilized as an alternative energy source	Na+	Anaerobe	6	8.5	6.7	55	83	75	300		0.024		https://www.microbiologyresearch.org/docserver/fulltext/ijsem/54/4/1095.pdf?expires=1613492594&id=id&accname=guest&checksum=0FD6787042FA14D1ABC20A0AC1383B43
Acidianus sulfidivorans JP7	312539	Archaea	Crenarchaeota	Thermoprotei	Sulfolobales	Sulfolobaceae	Aquatic	Hot spring	Autotroph	iron-reduction,sulfur-reduction,disaccharide metabolism	It grows on sulphur, tetrathionate, iron (II) and sucrose under aerobic conditions, but it can also develop under anaerobic conditions using iron (III) or sulphur as electron acceptors and sulphur or hydrogen as electron donors autotrophically		Facultative Anaerobe	0.35	3	1.1	45	83	74	101		0.5%		https://www.microbiologyresearch.org/content/journal/ijsem/10.1099/ijs.0.64846-0
Thermus brockianus	56956	Bacteria	Deinococcus-Thermus	Deinococci	Thermales	Thermaceae	Aquatic	Hot spring	Heterotroph	nitrate-reduction,aerobic respiration	ability to use xylan as sole carbon source and degrade xylan-rich substrates		Aerobe			7.5	45	83	70	101				https://www.ncbi.nlm.nih.gov/pmc/articles/PMC5292009/
Thermococcus indicus	2586643	Archaea	Euryarchaeota	Thermococci	Thermococcales	Thermococcaceae	Aquatic	Hydrothermal vent	Chemoorganotroph	iron-reduction	Growth of strain IOH1T was enhanced by starch, pyruvate, D(+)-maltose and maltodextrin as a carbon sources, and elemental sulfur as an electron acceptor.		Anaerobe	5.4	8	6	70	82	80	101		0.03		https://pubmed.ncbi.nlm.nih.gov/32239454/
Caldicellulosiruptor kristjanssonii 177R1B, DSM 12137	649633023	Bacteria	Firmicutes	Clostridia	Thermoanaerobacterales	Thermoanaerobacterales Family III	Aquatic	Hot spring	Chemoorganotroph	fermentation	Grows on Avicel, cellobiose, dextrin, D-fructose, D-galactose, D-glucose, lactose, maltose, mannose, pectin, salicin, soluble starch, sucrose, trehalose, xylan and xylose. Does not utilize Dribose, L-arabinose, aesculin, glycerol, inulin, lactic acid, mannitol, pyruvate, raffinose, L-rhamnose, Dribose, sorbitol, casein peptone or yeast extract. The major fermentation end-products are acetic acid,…		Anaerobe	5.8	8	7	45	82	78	101				https://pubmed.ncbi.nlm.nih.gov/10425755/
Ammonifex thiophilus	444093	Bacteria	Firmicutes	Clostridia	Thermoanaerobacterales	Thermoanaerobacteraceae	Aquatic	Hot spring									60	82	75					https://pubmed.ncbi.nlm.nih.gov/19060086/
Caldimicrobium rimae	444091	Bacteria	Thermodesulfobacteria	Thermodesulfobacteria	Thermodesulfobacteriales	Thermodesulfobacteriaceae	Aquatic	Caldera									52	82	75					https://pubmed.ncbi.nlm.nih.gov/19406789/
Thermocladium modestius	62609	Archaea	Crenarchaeota	Thermoprotei	Thermoproteales	Thermoproteaceae	Aquatic	Hot spring									45	82	75					https://pubmed.ncbi.nlm.nih.gov/9734041/
Caldicellulosiruptor kronotskyensis 2002	649633024	Bacteria	Firmicutes	Clostridia	Thermoanaerobacterales	Thermoanaerobacterales Family III	Aquatic	Hot spring	Chemoorganoheterotroph	fermentation	Utilizes cellulose, CM-cellulose, filter paper, starch, xylan, dextran, pectin, cellobiose, glucose, fructose, sucrose, xylose, galactose, maltose, lactose, arabinose, trehalose, mannitol, yeast extract and peptone. Does not grow with pyruvate, chitin, raffinose or ribose.		Anaerobe	6	8	7	42	82	70			<1%		https://www.microbiologyresearch.org/content/journal/ijsem/10.1099/ijs.0.65236-0#tab2
Thermotoga sp RQ2	642487181	Bacteria	Thermotogae	Thermotogae	Thermotogales	Thermotogaceae	Aquatic	Deep sea	Heterotroph	fermentation			Anaerobe				76	82						https://pubmed.ncbi.nlm.nih.gov/21952543/
Calditerricola yamamurae	448141	Bacteria	Firmicutes	Bacilli	Bacillales	Bacillaceae	Terrestrial	Compost heap									56	81	72					https://pubmed.ncbi.nlm.nih.gov/20400666/
Thermovorax subterraneus	496831	Bacteria	Firmicutes	Clostridia	Thermoanaerobacterales	Thermoanaerobacterales Family III. Incertae Sedis	Terrestrial	Mine									50	81	71					https://pubmed.ncbi.nlm.nih.gov/19305944/
Sulfolobus tokodaii 7, JCM 10545	638154519	Archaea	Crenarchaeota	Thermoprotei	Sulfolobales	Sulfolobaceae	Aquatic	Hot spring	Chemoheterotroph	sulfur-oxidation,aerobic respiration	Cells grow chemoheterotrophically on a modified Brock’s basal salts mixture supplied with tryptone, yeast extract, casamino acid, or amino acids under obligatory aerobic conditions. Best growth occurs on a modified Brock’s basal salts mixture supplied with yeast extract (1 g/l), casaminoic acid (1 g/l), and glucose (1 g/l). Supplements of elemental sulfur are not required for the chemoheterotroph…	H+	Anaerobe	2	3	2.75	75	80	80	101			formerly called S. strain 7 acidocaldarius	https://www.researchgate.net/publication/11483415_Sulfolobus_tokodaii_sp_nov_f_Sulfolobus_sp_strain_7_a_new_member_of_the_genus_Sulfolobus_isolated_from_Beppu_Hot_Springs_Japan
Dictyoglomus thermophilum H-6-12, ATCC 35947	643348542	Bacteria	Dictyoglomi	Dictyoglomia	Dictyoglomales	Dictyoglomaceae	Aquatic	Hot spring	Chemoorganotroph	fermentation	The organism does not grow in media lacking fermentable carbohydrate. The carbohydrates used as energy sources include amygdalin, arabinose, cellobiose, fructose, fucose, galactose, glucose, lactose, maltose, mannose, melezitose, melibiose, pectin, raffinose, ribose, sucrose, trehalose, xylose, and insoluble starch of potato. Cellulose, merythritol, glycerol, L-inositol, mannitol, pyruvate, rhamn…		Anaerobe	5.4	8.9	7	51	80	75.5	101				https://www.microbiologyresearch.org/content/journal/ijsem/10.1099/00207713-35-3-253
Thermaerobacter marianensis 7p75a, DSM 12885	649633101	Bacteria	Firmicutes	Clostridia	Clostridales	Clostridiales Family XVII	Aquatic	Hydrothermal vent	Heterotroph	polysaccharide metabolism,aerobic respiration	Grows on yeast extract, peptone, starch, xylan, chitin, casein, Casamino acids, maltotriose, cellobiose, maltose, lactose, trehalose, saccharo se, glucose, galactose, xylose, mannitol, inositol, propionate, 2-aminobutyric acid, malate, pyruvate, tartrate, succinate, lactate, acetate, glycerol, valine, isoleucine, cysteine, proline, serine, threonine, asparagine, glutamine, aspartate, glutamate, l…		Aerobe	5.4	9.5	7.25	50	80	75	200	0.5	0.02		https://pubmed.ncbi.nlm.nih.gov/10319484/
Phorcysia thermohydrogeniphila	936138	Bacteria	Aquificae	Aquificae	Desulfurobacteriales	Desulfurobacteriaceae	Aquatic	Hydrothermal vent	Chemolithoautotroph	sulfur-reduction,nitrate-reduction	H2 as the energy source and CO2 as the carbon source. Nitrate and sulfur were used as electron acceptors, with concomitant formation of ammonium or hydrogen sulfide, respectively. The presence of lactate, formate, acetate or tryptone in the culture medium inhibited growth.		Anaerobe	4.5	8.5	6	65	80	75	200		0.03		https://www.microbiologyresearch.org/content/journal/ijsem/10.1099/ijs.0.035642-0
Thermovibrio ammonificans HB-1, DSM 15698	649633104	Bacteria	Aquificae	Aquificae	Desulfurobacteriales	Desulfurobacteriaceae	Aquatic	Hydrothermal vent	Chemolithoautotroph	sulfur-reduction,nitrate-reduction	Growth occurs under chemolithoautotrophic conditions in the presence of H2 and CO2, with nitrate or sulfur as electron acceptors and concomitant formation of ammonium or hydrogen sulfide, respectively. Thiosulfate, sulfite and oxygen are not used as electron acceptors. Acetate, formate, lactate and yeast extract (1 g/l) inhibit growth. No chemoorganoheterotrophic growth occurs on peptone, trypton…		Anaerobe	5	7	5.5	60	80	75			0.02		https://pubmed.ncbi.nlm.nih.gov/14742477/
Thermovibrio ruber	171869	Bacteria	Aquificae	Aquificae	Desulfurobacteriales	Desulfurobacteriaceae	Aquatic	Hydrothermal vent	Chemolithoautotroph	sulfur-reduction,nitrate-reduction	Chemolithoautotrophic growth in the presence of hydrogen and carbon dioxide with nitrate or elemental sulfur as the electron acceptor, with formation of ammonium or H2S, respectively. Sulfate, sulfite, thiosulfate, nitrite and oxygen are not used as electron acceptors. No chemo-organotrophic growth on meat extract, yeast extract, peptone, Casamino acids, gelatin, starch, formate, acetate or gluco…		Anaerobe	5	6.5	6	50	80	75	200		0.03		https://www.microbiologyresearch.org/content/journal/ijsem/10.1099/00207713-52-5-1859
Thermoanaerobacter tengcongensis		Bacteria	Firmicutes	Clostridia	Thermoanaerobacterales	Thermoanaerobacteraceae	Aquatic	Hot spring	Chemoorganotroph	fermentation,thiosulfate-reduction	Heterotrophic growth requires yeast extract, which cannot be replaced by Tryptone or Casamino acids. Utilizes glucose, galactose, maltose, cellobiose, mannose, fructose, lactose, mannitol and starch, but not arabinose, sucrose, ribose, xylose, cellulose, alginate, xylan, acetate, pyruvate, butyrate, lactate, citrate, malate or glycerol. The major fermentation end product on glucose is acetate. Hy…	H+	Anaerobe	5.5	9	7.25	50	80	75			0.002		https://pubmed.ncbi.nlm.nih.gov/11491330/
Archaeoglobus sulfaticallidus PM70-1, DSM 19444 (Asulf_version1)	2522125074	Archaea	Euryarchaeota	Archaeoglobi	Archaeoglobales	Archaeoglobaceae	Industrial	Borehole	Chemolithoautotroph,Chemoorganotroph	sulfate-reduction	sulfate reduction		Anaerobe	6.3	7.6	7	60	80	75	200		0.02		https://bacdive.dsmz.de/strain/18100
Sulfurihydrogenibium rodmanii	380763	Bacteria	Aquificae	Aquificae	Aquificales	Hydrogenothermaceae	Aquatic	Hot spring	Chemolithoautotroph	sulfur-oxidation,thiosulfate-oxidation	The following organic substrates were added at both 0.01 and 0.1 %, with and without O2 (and under a H2 or N2 gas phase) to determine potential carbon sources for heterotrophic or fermentative growth of all four strains: yeast extract (Difco), Bacto peptone (Difco), trypticase peptone, sucrose, glucose, starch, formate, Casamino acids, formaldehyde, formamide, citrate, propionate, acetate, 2- pro…		Microaerobe	5	7.2	6.15	55	80	75	100		0		https://pubmed.ncbi.nlm.nih.gov/18450704/
Metallosphaera prunae DSM 10039	47304	Archaea	Crenarchaeota	Thermoprotei	Sulfolobales	Sulfolobaceae	Industrial	Uranium slag heap	Chemolithotroph,Organotroph	aerobic respiration	oxidation of S°, pyrite, sphalerite, chalcopyrite or molecular hydrogen. Alternatively yeast extract, peptone, and beef extract are used as energy sources during organotrophic growth		Aerobe	1	4.5		55	80	75	101				https://www.microbiologyresearch.org/docserver/fulltext/ijsem/61/10/2395_ijs026591.pdf?expires=1604028805&id=id&accname=guest&checksum=2C9CA2A299037B884924480A4BFE1AE7
Sulfolobus acidocaldarius Ron 12/11	2540341142	Archaea	Crenarchaeota	Thermoprotei	Sulfolobales	Sulfolobaceae	Wastewater	Mining waste	Lithoautotroph	sulfur-oxidation	grew by oxidation of So, pyrite, sphalerite, chalcopyrite or molecular hydrogen. Alternatively yeast extract, peprone, and beef extract arc used as energy sources during organotrophic growth.	H+	Anaerobe	1	4.5		55	80	75	100				https://www.sciencedirect.com/science/article/abs/pii/S0723202011804169?via%3Dihub
Caldicellulosiruptor owensensis OL	649633025	Bacteria	Firmicutes	Clostridia	Thermoanaerobacterales	Thermoanaerobacterales Family III	Aquatic	Lake	Chemoorganotroph	fermentation	Growth with arabinose, cellobiose, cellulose, dextrin, fructose, galactose, glucose, glycogen, inositol, lactose, mannitol, mannose, maltose, pectin, raffinose, rhamnose, ribose, starch, sucrose, tagatose, xylan, xylose and yeast extract. Does not grow on acetate, amygdalin, arbutin, erythritol, glycerol, lactate, melezitose, melibiose, methanol, pyruvate, sorbitol, trehalose, trypticase peptone …		Anaerobe	5.5	9	7.5	50	80	75			0	xylanolytic	https://pubmed.ncbi.nlm.nih.gov/9542080/
Persephonella marina	643692030	Bacteria	Aquificae	Aquificae	Aquificales	Hydrogenothermaceae	Aquatic	Hydrothermal vent	Chemolithoautotroph	hydrogen-oxidation,nitrate-reduction	Utilizes H2 , thiosulfate or S0 as an electron donor and O2, S0, or NO3- as an electron acceptor. N2 is formed from NO3- and H2S is formed from S0.		Facultative Anaerobe	4.7	7.5	6	55	80	73	138		0.025		https://www.microbiologyresearch.org/content/journal/ijsem/10.1099/00207713-52-4-1349
Thermus filiformis	276	Bacteria	Deinococcus-Thermus	Deinococci	Thermales	Thermaceae	Aquatic	Hot spring	Heterotroph	nitrate-reduction,aerobic respiration	Heterotrophic, using carbohydrates, organic acids, and amino acids as carbon sources. The substrates supporting growth include acetate, galactose, glucose, glutamate, mannitol, melibiose, proline, succinate, sucrose, and trehalose		Aerobe	6	8.6	7.25	37	80	73	101				https://www.microbiologyresearch.org/content/journal/ijsem/10.1099/00207713-37-4-431
Caldisphaera lagunensis DSM 15908	2510065009	Archaea	Crenarchaeota	Thermoprotei	Acidilobales	Caldiphaeraceae	Aquatic	Hot spring	Heterotroph	fermentation,sulfate-reduction	fermentative sulfur-reduction in an atmosphere of N2. Growth is stimulated by the presence of sulfur as an electron acceptor.	H+	Anaerobe	2.3	5.4	3.75	45	80	72.5	100		<1.5%		https://www.microbiologyresearch.org/content/journal/ijsem/10.1099/ijs.0.02580-0
Balnearium lithotrophicum	223788	Bacteria	Aquificae	Aquificae	Aquificales	Desulfurobacteriaceae	Aquatic	Hydrothermal vent	Chemolithoautotroph	hydrogen-oxidation	growth occurs with molecular hydrogen as electron donor and with elemental sulfur as electron acceptor. Elemental sulfur is reduced to hydrogen sulfide during growth. Ammonium is required as nitrogen source. Vitamins, selenium and tungsten are not required for growth. Presence of nitrate and nitrite is inhibitory		Anaerobe	5	7	5.4	45	80	72.5	400		0.032		https://www.microbiologyresearch.org/content/journal/ijsem/10.1099/ijs.0.02773-0
Desulfurobacterium atlanticum	240169	Bacteria	Aquificae	Aquificae	Aquificales	Desulfurobacteriaceae	Aquatic	Hydrothermal vent	Chemolithoautotroph	sulfur-reduction	Thiosulphate and nitrate serve as electron acceptors in the presence of H2 with the formation of H2S and ammonium, respectively. Sulphur, sulphate, sulphite, cystine, nitrite and oxygen are not used as electron acceptors.		Anaerobe	5	7.5	6.1	50	80	72.5	200		0.03		https://pubmed.ncbi.nlm.nih.gov/17158986/
Rhodothermus profundi	633813	Bacteria	Bacteroidetes		Bacteroidetes Order II. Incertae sedis	Rhodothermaceae	Aquatic	Hydrothermal vent									55	80	72.5					https://pubmed.ncbi.nlm.nih.gov/20061490/
Thermosipho japonicus	90323	Bacteria	Thermotogae	Thermotogae	Thermotogales	Fervidobacteriaceae	Aquatic	Hydrothermal vent	Chemoorganotroph	sulfur-reduction,thiosulfate-reduction	Growth is inhibited by hydrogen. Growth occurs with yeast extract, peptone, tryptone, or casein as the sole carbon and energy source. Growth on these complex organic materials is enhanced in the presence of sulfur or thiosulfate. The species uses maltose and glucose with yeast extract, peptone, or tryptone; it also uses maltose, glucose, galactose, starch, saccharose, and ribose with casein		Anaerobe	5.3	9.3	7.4	45	80	72	200	20	0.04		https://pubmed.ncbi.nlm.nih.gov/10741832/
Thermosipho japonicus	90323	Bacteria	Thermotogae	Thermotogae	Thermotogales	Fervidobacteriaceae	Aquatic	Hydrothermal vent									45	80	72					https://pubmed.ncbi.nlm.nih.gov/10741832/
Desulfovirgula thermocuniculi	348842	Bacteria	Firmicutes	Clostridia	Thermoanaerobacterales	Thermoanaerobacteraceae	Terrestrial	Mine									61	80	70.5					https://pubmed.ncbi.nlm.nih.gov/17220449/
Thermoanaerobacter pentosaceus	694059	Bacteria	Firmicutes	Clostridia	Thermoanaerobacterales	Thermoanaerobacteraceae	Bioreactor	Stirred tank reactor	Chemoorganotroph	fermentation,thiosulfate-reduction	Strain DTU01(T) could ferment arabinose, cellobiose, fructose, galactose, glucose, lactose, mannitol, mannose, melibiose, pectin, starch, sucrose, xylan, yeast extract and xylose, but not cellulose, Avicel, inositol, inulin, glycerol, rhamnose, acetate, lactate, ethanol, butanol or peptone. Ethanol was the major fermentation product and a maximum yield of 1.39 mol ethanol per mol xylose was achie…		Anaerobe	5.36	8.5	7	50	80	70					https://pubmed.ncbi.nlm.nih.gov/23178727/	https://pubmed.ncbi.nlm.nih.gov/39062/
Caldanaerobacter subterraneus	911092	Bacteria	Firmicutes	Clostridia	Thermoanaerobacterales	Thermoanaerobacteraceae	Aquatic	Oil field	Chemoorganotroph	fermentation	Acetate, L-alanine, lactate, H2 and CO2 are produced during glucose fermentation. Thiosulfate, but not sulfate, is used as an electron acceptor.		Anaerobe	5.7	9.2	7.25	40	80	70	100		0		https://www.microbiologyresearch.org/content/journal/ijsem/10.1099/ijs.0.02711-0
Geobacillus sp WCH70	644736370	Bacteria	Firmicutes	Bacilli	Bacillales	Bacillaceae	Terrestrial	Compost heap	Chemoorganotroph,Heterotroph	proteinaceous metabolism	Carbon source is carbohydrate or protein		Facultative Anaerobe	5.8	8	7.5	55	80	70	101				https://www.ncbi.nlm.nih.gov/pmc/articles/PMC4847372/
Thermaerobacter subterraneus	175696	Bacteria	Firmicutes	Clostridia	Clostridiales	Clostridiales Family XVII. Incertae Sedis	Aquatic	Basin									55	80	70					https://pubmed.ncbi.nlm.nih.gov/12054240/
Desulfurobacterium thermolithotrophum	64160	Bacteria	Aquificae	Aquificae	Aquificales	Desulfurobacteriaceae	Aquatic	Hydrothermal vent	Chemolithoautotroph	sulfur-reduction	It did not use cystine, sulphate, nitrate or nitrite. Growth on sulphur, thiosulphate, polysulphides and sulphite was accompanied by exponential H,S production that paralleled growth. Nitrate, tryptone and yeast extract were used as nitrogen sources. Yeast extract (0.2 YO) was found to be slightly inhibitory. The new organism was not able to grow in ASR medium in the presence of oxygen, even at l…		Anaerobe	4.4	8	6	37	80	70	200		0.035		https://pubmed.ncbi.nlm.nih.gov/9734024/
Thermosipho melanesiensis BI429	640753057	Bacteria	Thermotogae	Thermotogae	Thermotogales	Fervidobacteriaceae	Aquatic	Hydrothermal vent	Heterotroph	sulfur-reduction	Growth is supported by yeast extract or brain heart infusion alone or by malt extract, tryptone, and carbohydrates supplemented by yeast extract. For carbohydrates, decreasing yields of growth are obtained with sucrose and starch, glucose and maltose, lactose, cellobiose, and galactose. Meat extract, xylose, fructose, ethanol, mannitol, sorbitol, glycine, glycogen, formate, acetate and Casamino A…		Anaerobe	3.5	9.5	6.5	45	80	70	101		0.03		https://pubmed.ncbi.nlm.nih.gov/9336917/
Methanothermobacter tenebrarum	680118	Archaea	Euryarchaeota	Methanobacteria	Methanobacteriales	Methanobacteriaceae	Industrial	Natural gas field	Lithoautotroph	methanogenesis	Acetate, formate, pyruvate, monomethylamine, dimethylamine, trimethylamine, methanol, ethanol, 1-propanol, 2-propanol, 1-butanol and 2-methylpropanol are not utilized for growth or methanogenesis. Non-autotrophic. Requires Casamino acids, tryptone, yeast extract or vitamin mixture for growth. Acetate stimulates growth	Na+	Anaerobe	5.8	8.7	7.3	45	80	70	250		0.0025		https://pubmed.ncbi.nlm.nih.gov/22561588/
Metallosphaera hakonensis DSM 7519	79601	Archaea	Crenarchaeota	Thermoprotei	Sulfolobales	Sulfolobaceae	Aquatic	Hot spring	Chemolithoautotroph	aerobic respiration	The strain could extract metal ions from sulfidic ore. It was also able to oxidize reduced sulfur compounds. In addition, it was able to use heterogeneous organic materials for organotrophic growth.		Aerobe	1	4	3	50	80	70	101			Also known as Sulfolobus hakonensis	https://www.microbiologyresearch.org/docserver/fulltext/ijsem/61/10/2395_ijs026591.pdf?expires=1604028805&id=id&accname=guest&checksum=2C9CA2A299037B884924480A4BFE1AE7
Thermus antranikianii	1123386	Bacteria	Deinococcus-Thermus	Deinococci	Thermales	Thermaceae	Aquatic	Hot spring	Heterotroph	nitrate-reduction,aerobic respiration	Starch, casein, hide-powder azure and Tween 80 are hydrolyzed. Degradation of arbutin and aesculin is positive. Strains HN3-7T and HN2-7 do not hydrolyze elastin. Strains HN3-7T and HN2-7 utilize d- glucose, d-fructose, d-mannose, d-galactose, d-cellobiose, maltose, pyruvate, malate, L-glutamate, L-asparagine, L-glutamine, L-serine and L-proline. Strains HN3-7T and HN2-7 do not utilize D-xylose, …		Aerobe	5	10	8	50	80	70	101				https://pubmed.ncbi.nlm.nih.gov/10826806/
Thermus composti	532059	Bacteria	Deinococcus-Thermus	Deinococci	Thermales	Thermaceae	Terrestrial	Mushroom preparation	Heterotroph	nitrate-reduction,aerobic respiration	Utilizes acetate, Casamino acids, Dfructose, D-glucose, trehalose, maltose and pyruvate. Does not utilize acetamide, citrate, D-galactose, raffinose, Dsorbitol, D-xylose, erythritol, formate, glycerol, lactose, Larabinose, L-rhamnose, L-serine, L-sorbose, myo-inositol or propionate. Weak growth is exhibited on cellobiose, melibiose, L-arginine, L-asparagine, L-glutamate, L-glutamine, malate and s…		Aerobe	5	9	7	40	80	70	101		<1.5%		https://pubmed.ncbi.nlm.nih.gov/21856987/
Thermus parvatiensis	456163	Bacteria	Deinococcus-Thermus	Deinococci	Thermales	Thermaceae	Aquatic	Hot spring	Heterotroph	polysaccharide metabolism,aerobic respiration	Strain RLT assimilated d-glucose, l-arabinose, d-mannose, d-mannitol, N-acetyl-glucosamine, d-maltose, potassium gluconate, capric acid, adipic acid, malic acid, trisodium citrate and phenylacetic acid. However the strain RLT did not ferment glucose. Neither did strain RLT hydrolyze esculin nor urease. nitrate-reduction and indole production was found to be negative		Aerobe	7	9	7.2	60	80	70	101		0.01		https://www.ncbi.nlm.nih.gov/pmc/articles/PMC4627951/
Vulcanithermus mediatlanticus	206045	Bacteria	Deinococcus-Thermus	Deinococci	Thermales	Thermaceae	Aquatic	Hydrothermal vent	Chemolithoheterotroph	nitrate-reduction,aerobic respiration	grew chemoorganoheterotrophically with carbohydrates, proteinaceous substrates, organic acids and alcohols using oxygen or nitrate as electron acceptors		Aerobe	5.5	8.4	6.7	37	80	70			0.03		https://pubmed.ncbi.nlm.nih.gov/12892142/
Fervidicola ferrireducens	520764	Bacteria	Firmicutes	Clostridia	Thermoanaerobacterales	Thermoanaerobacteraceae	Aquatic	Borehole									55	80	70					https://pubmed.ncbi.nlm.nih.gov/19406800/
Caldicellulosiruptor saccharolyticus DSM 8903	640427106	Bacteria	Firmicutes	Clostridia	Thermoanaerobacterales	Thermoanaerobacterales Family III	Aquatic	Hot spring	Chemoorganotroph	fermentation	Acid is produced from arabinose, amorphous cellulose, avicell, cellobiose, fructose, galactose, glucose, glycogen, gum guar, gum locust bean, lactose, laminarin, lichenin, mannose, maltose, pullulan, pectin, rhamnose, Sigmacell 20, Sigmacell 50, Sigmacell 100, starch, sucrose, xylan, and xylose, but not from amygdalin, erythritol, glycerol, inositol, inulin, mannitol, melibiose, melezitose, raffi…		Anaerobe	5.5	8	7	45	80	70	101				https://academic.oup.com/femsle/article/120/3/263/520853
Thermodesulfatator indicus CIR29812, DSM 15286	2505119042	Bacteria	Thermodesulfobacteria	Thermodesulfobacteria	Thermodesulfobacteriales	Thermodesulfobacteriaceae	Aquatic	Hydrothermal vent	Chemolithoautotroph	sulfate-reduction	Strictly chemolithoautotrophic using sulfate as electron acceptor and H2 as electron donor. No fermentative metabolism. With H2/CO2 and sulfate, growth is stimulated by methanol, monomethylamine, glutamate, peptone, fumarate, tryptone, isobutyrate, 3-CH3 butyrate, ethanol, propanol and low amounts of acetate. Unable to use sulfur, cystine, thiosulfate, sulfite, fumarate and nitrate as electron ac…		Anaerobe	6	6.7	6.25	55	80	70	101		0.025		https://pubmed.ncbi.nlm.nih.gov/14742485/
Thermodesulfobacterium commune DSM 2178	2588253728	Bacteria	Thermodesulfobacteria	Thermodesulfobacteria	Thermodesulfobacteriales	Thermodesulfobacteriaceae	Aquatic	Thermal waters	Chemoorganotroph	fermentation,sulfur-reduction,thiosulfate-reduction	Fumarate and nitrate not reduced. Pyruvate is fermented to H2, C02 and acetate as end products. Growth with hydrogen as sole electron donor for energy metabolism. O		Anaerobe	6	8	7	60	80	70					https://www.microbiologyresearch.org/content/journal/micro/10.1099/00221287-129-4-1159?crawler=true
Fervidobacterium pennivorans Ven 5, DSM 9078	2507149014	Bacteria	Thermotogae	Thermotogae	Thermotogales	Thermotogaceae	Aquatic	Hot spring	Chemoorganotroph	fermentation	able to use starch, glycogen, pullulan, glucose, fructose, maltose, and xylose as growth substrates. Starch was the preferred carbon source. The new isolate was not able to utilize lactose, amylose, arabinose, casein, collagen, succinate, or Tween 80. The presence of 0.05% yeast extract was required for growth. Hydrogen gas had an inhibitory effect which could be eliminated by the addition of ele…		Anaerobe	5.5	8	6.5	50	80	70			0.004	Ability to degrade feathers	https://www.ncbi.nlm.nih.gov/pmc/articles/PMC1388917/
Methanofervidicoccus abyssi	2082189	Archaea	Euryarchaeota	Methanococci	Methanococcales		Aquatic	Hydrothermal vent									60	80	70					https://pubmed.ncbi.nlm.nih.gov/30843780/
Clostridium fervidus	29344	Bacteria	Firmicutes	Clostridia	Clostridales	Clostridiaceae	Aquatic	Hot spring	Chemoorganotroph	fermentation	Growth occurred on Trypticase peptone (BBL Microbiology Systems) or yeast extract. However, with the exception of serine, which could be catabolized as the sole carbon source, either peptone or yeast extract was essential for the fermentation of carbohydrates including glucose, maltose, mannose, xylan, starch, and pyruvate. Acetate was always the major fermentation end product. CO2, H2, and minor…	Na+	Anaerobe	5.5	9	7.25	37	80	68	101				https://www.microbiologyresearch.org/content/journal/ijsem/10.1099/00207713-37-2-123
Thermus rehai	153832	Bacteria	Deinococcus-Thermus	Deinococci	Thermales	Thermaceae	Aquatic	Hot spring	Heterotroph	nitrate-reduction,aerobic respiration	The species has oxidase and catalase activity. Nitrate is reduced to nitrite. The new species utilizes glucose, acetate and galactose, but does not utilize sucrose and salicin, and does not hydrolyze starch and gelatin.		Aerobe	5	10	8	40	80	67.5	101				https://pubmed.ncbi.nlm.nih.gov/12362405/
Fervidobacterium nodosum Rt17-B1	640753026	Bacteria	Thermotogae	Thermotogae	Thermotogales	Thermotogaceae	Aquatic	Hot spring	Chemoorganotroph	fermentation	wide range of carbohydrates including glucose, sucrose, starch and lactose could be utilized by the organism. Lactate, acetate, hydrogen, and carbon dioxide were the major end products of glucose fermentation with lesser amounts of ethanol being formed		Anaerobe	6	8	7.25	40	80	67.5					https://link.springer.com/article/10.1007/BF00446741
Fervidobacterium gondwanense	44754	Bacteria	Thermotogae	Thermotogae	Thermotogales	Thermotogaceae	Aquatic	Aquifer	Chemoorganotroph	fermentation,sulfate-reduction	Utilizes glucose, mannose, maltose, starch, amylopectin, cellobiose, carboxymethyl cellulose, lactose, dextrin, fructose, xylose, galactose, and pyruvate but not cellulose, Casamino Acids, gelatin, sorbose, ribose, raffinose, arabinose, dextran, xylan, or chitin. Produces acetate, ethanol, lactate, CO,, and H, during glucose fermentation. Reduces sulfur but not thiosulfate, sulfite, or sulfate.		Anaerobe	6	8	7	45	80	66.5			0		https://pubmed.ncbi.nlm.nih.gov/8573506/
Thermoanaerobacter acetoethylicus	2704	Bacteria	Firmicutes	Clostridia	Thermoanaerobacterales	Thermoanaerobacteraceae	Aquatic	Hot spring	Chemoorganotroph	thiosulfate-reduction	Utilizes a variety of saccharides as energy sources including glucose, mannose, cellobiose, lactose, maltose, sucrose, and starch. Obligate anaerobe. Growth inhibited by air, NaC1 (2~), tetracycline, streptomycin, penicillin G, vankomycin, and neomycin. Major fermentation end products in glucose-complex medium include ethanol, acetate, isobutyrate, butyrate, hydrogen and carbon dioxide, but not l…		Anaerobe	5.5	8.5		40	80	65	101		<2%	fomerly known as Thermobacteroides acetoethylicus	https://link.springer.com/article/10.1007/BF00405914
Hydrogenothermus marinus	133270	Bacteria	Aquificae	Aquificae	Aquificales	Aquificaceae	Aquatic	Hydrothermal vent	Chemolithoautotroph	hydrogen-oxidation	Grows chemolithoautotrophically under an atmosphere of H2 and CO2 (80: 20) with low concentrations of O2 (0±5–8%, optimum at 1–2%). No growth on meat peptone, tryptone, meat extract, yeast extract, lactose, galactose, glucose, ribose, fructose, sucrose, citric acid, maltose hydrate, starch, xylose, alanine, proline, histidine hydrochloride, glycine, methanol, ethanol, acetic acid, pyruvate, disod…		Facultative Anaerobe	5	7	6.8	45	80	65	200		0.025		https://pubmed.ncbi.nlm.nih.gov/11594618/
Thermosipho atlanticus	1123380	Bacteria	Thermotogae	Thermotogae	Thermotogales	Fervidobacteriaceae	Aquatic	Hydrothermal vent	Heterotroph	fermentation	Weak growth was observed in the presence of yeast extract and peptone (YPS). Growth yield of strain DV1140T was enhanced either by replacing yeast extract or peptone with 2 g BHI l21 or by the addition of gelatin, starch, galactose, arabinose, glucose, trehalose or cellobiose to YPS. able to ferment BHI and also starch, galactose, arabinose, glucose, trehalose, cellobiose and gelatin in the prese…		Anaerobe	5	9	6	45	80	65	101		0.03		https://pubmed.ncbi.nlm.nih.gov/15545417/
Thermosipho atlanticus	238991	Bacteria	Thermotogae	Thermotogae	Thermotogales	Fervidobacteriaceae	Aquatic	Hydrothermal vent									45	80	65					https://pubmed.ncbi.nlm.nih.gov/15545417/
Kosmotoga olearia	651457	Bacteria	Thermotogae	Thermotogae	Kosmotogales	Kosmotogaceae	Industrial	Oil production fluid	Chemoorganotroph	thiosulfate-reduction	Maltose, ribose, sucrose, starch, Casamino acids, tryptone and pyruvate can serve as growth substrates. Fructose, galactose, mannose, raffinose, xylan, casein and peptone allow relatively weaker growth. Requires yeast extract for growth. Acetate, lactate and propionate inhibit growth slightly, while malate and butanol prevent growth. Under anaerobic conditions, maltose is fermented primarily into…		Anaerobe	5.5	8	6.8	20	80	65	101		0.0275		https://pubmed.ncbi.nlm.nih.gov/19643902/
Methanothermobacter crinale sp Tm2	1045764	Archaea	Euryarchaeota	Methanobacteria	Methanobacteriales	Methanobacteriaceae	Terrestrial	Oil field	Autotroph	methanogenesis		Na+	Anaerobe	6.7	8.8	6.9	55	80	65	152		0		https://aem.asm.org/content/77/15/5212
Thermus igniterrae	1123388	Bacteria	Deinococcus-Thermus	Deinococci	Thermales	Thermaceae	Aquatic	Hot spring	Heterotroph	nitrate-reduction,aerobic respiration	Elastin, starch, fibrin, casein, gelatin and hide-powder azure are hydrolyzed. Arbutin and aesculin are degraded. Strains RF-4T and HN1-8 utilize D-glucose, D-fructose, D-mannose, maltose, ribitol, pyruvate, L-glutamate, L-glutamine and L- proline. Strains RF-4T and HN1-8 do not utilize D-galactose, D-melibiose, D-cellobiose, D-raffinose, D- xylose, D-ribose, lactose, D-mannitol, D-sorbitol, xyli…		Aerobe	5.5	9.5	8	45	80	65	101				https://pubmed.ncbi.nlm.nih.gov/10826806/
Caldicellulosiruptor hydrothermalis 108	649633022	Bacteria	Firmicutes	Clostridia	Thermoanaerobacterales	Thermoanaerobacterales Family III	Aquatic	Hot spring	Chemoorganoheterotroph	fermentation	Utilizes cellulose, CM-cellulose, filter paper, starch, xylan, dextran, pectin, cellobiose, glucose, fructose, sucrose, xylose, maltose, galactose, lactose, arabinose, mannitol and yeast extract. Does not grow with pyruvate, chitin, raffinose, trehalose, ribose or peptone		Anaerobe	6	8	7	50	80	65			<1%		https://www.microbiologyresearch.org/content/journal/ijsem/10.1099/ijs.0.65236-0#tab2
Fervidobacterium islandicum	2423	Bacteria	Thermotogae	Thermotogae	Thermotogales	Thermotogaceae	Aquatic	Hot spring	Chemoorganotroph	fermentation,sulfur-reduction	Yeast extract is required for growth. Addition of pyruvate, ribose, glucose, maltose, raffinose, starch, and cellulose stimulates growth. On glucose, L(+)lactate, acetate, ethanol, H2, CO2 and traces of isobutyric and isovaleric acid are formed. Growth strictly anaerobic. H2 inhibits growth. Reduction of S °.		Anaerobe	6	8	7	50	80	65	300		0		https://link.springer.com/article/10.1007/BF00423318
Fervidobacterium riparium	548918	Bacteria	Thermotogae	Thermotogae	Thermotogales	Thermotogaceae	Aquatic	Hot spring	Chemoorganotroph	fermentation	ferments peptone, yeast extract, pyruvate, sucrose, glucose, cellobiose, starch, xylan, microcrystalline cellulose (Avicel), CMC, amorphous cellulose, filter paper and birch sawdust. Glycerol, arabinose, lactose, pectin, dextran and chitin do not support growth. The main products of glucose fermentation are H2 and acetate. Elemental sulfur stimulates growth and is reduced by hydrogen, released du…		Anaerobe	5.7	9	7.8	46	80	65					https://pubmed.ncbi.nlm.nih.gov/21169457/
Chloroflexus aurantiacus J-10-fl	641228485	Bacteria	Chloroflexi	Chloroflexia	Chloroflexales	Chloroflexaceae	Aquatic	Hot spring	Photoheterotroph,Chemoheterotroph	anoxygenic photosynthesis	Chloroflexus is not an obligate phototroph, obligate anaerobe, or obligate autotroph. It grows well under fully aerobic conditions as a chemoheterotroph in the light or dark. Chloroflexus is primarily a photoheterotroph, although it may be capable of photoautotrophic growth. The presence of both photoheterotrophic and aerobic chemoheterotrophic metabolisms in Chloro/lexus resembles the physiologi…		Facultative Anaerobe	5.5	8.5	8	30	80	56			0		https://link.springer.com/article/10.1007/BF00446302
Thermaerobacter composti	554949	Bacteria	Firmicutes	Clostridia	Clostridiales	Clostridiales Family XVII. Incertae Sedis	Terrestrial	Compost heap									52	79	70					https://pubmed.ncbi.nlm.nih.gov/19940377/
Thermus aquaticus	271	Bacteria	Deinococcus-Thermus	Deinococci	Thermales	Thermaceae	Aquatic	Hot spring	Heterotroph	nitrate-reduction,aerobic respiration	No growth factor requirements (one strain tested). Nitrogen sources, amino acids and NH4+. Carbon sources, sugars, and organic acids. Grows best in complex media such as 0.1 to 0.3% tryptone plus yeast extract.		Aerobe	6	9.5	7.65	40	79	70	101				https://www.ncbi.nlm.nih.gov/pmc/articles/PMC249935/
Thermus islandicus	1123389	Bacteria	Deinococcus-Thermus	Deinococci	Thermales	Thermaceae	Aquatic	Hot spring	Heterotroph	sulfur-oxidation,aerobic respiration	Weak growth is exhibited on cellobiose, lactose and inositol. Does not utilize arabinose, fructose, galactose, glucose, mannose, melibiose, raffinose, rhamnose, ribose, sucrose, trehalose, xylose, ribitol, mannitol, sorbitol, citrate, malate, L-arginine, L-glutamine, L-serine or Casamino acids.		Aerobe	5.5	10.5	6.75	45	79	65	101				https://pubmed.ncbi.nlm.nih.gov/19628590/
Hydrogenobacter thermophilus TK-6, DSM 6534	646311936	Bacteria	Aquificae	Aquificae	Aquificales	Aquificaceae	Aquatic	Hot spring	Chemolithotroph	hydrogen-oxidation,aerobic respiration	Respiratory metabolism, using molecular oxygen as the electron acceptor. Chemolithotrophic, using molecular hydrogen as the electron donor and carbon dioxide as the carbon source. Chemoorganotrophic growth has not been found. Ammonium and nitrate salts are utilized as nitrogen sources. Growth factors are not required.		Aerobe			7.5	50	78	72.5	101				https://www.microbiologyresearch.org/content/journal/ijsem/10.1099/00207713-34-1-5
Carboxydothermus hydrogenoformans Z-2901	637000060	Bacteria	Firmicutes	Clostridia	Thermoanaerobacterales	Thermoanaerobacteraceae	Aquatic	Hot swamp	Chemolithoautotroph	carbon monoxide oxidation	Utilizes CO as the sole energy and carbon source with equimolar formation of H2 and CO2 according to the equation CO + H2 0 ---;. CO2 + H2• Other products are not formed. CO and H2 do not inhibit growth. Does not utilize any other inorganic and organic substrates. Does not reduce sulfate or sulfur		Anaerobe	6.4	7.7	6.9	40	78	71	100		0	obligately carboxydotroph	https://www.sciencedirect.com/science/article/abs/pii/S0723202011803772
Thermoanaerobacter italicus Ab9, DSM 9252	646564579	Bacteria	Firmicutes	Clostridia	Thermoanaerobacterales	Thermoanaerobacteraceae	Aquatic	Thermal waters	Chemoorganotroph	fermentation,thiosulfate-reduction	Xylan, starch, and glycogen are also utilized as carbon sources and thermoactive xylanolytic (highest activity at 70 degrees - 75 degrees C), amylolytic as well as pullulolytic enzymes (highest activity at 80 degrees - 85 degrees C) are formed		Anaerobe			7	45	78	70			<1%		https://pubmed.ncbi.nlm.nih.gov/9680298/
Thermoanaerobacter siderophilus	106578	Bacteria	Firmicutes	Clostridia	Thermoanaerobacterales	Thermoanaerobacteraceae	Aquatic	Hydrothermal vent	Chemoorganotroph	fermentation,iron-reduction	The substrates utilized in the presence, as well in the absence, of Fe(II1) as an electron acceptor include peptone, yeast extract, beef extract, starch, glycerol, pyruvate, glucose, sucrose, fructose, maltose, xylose, cellobiose and sorbitol. Utilizes molecular hydrogen in the presence of Fe(II1). No growth occurs with formate, acetate, lactate, methanol, ethanol, propan- 1-ol, propan-2-ol, buta…		Anaerobe	4.8	8.2	6.4	39	78	70	101		0.0125		https://pubmed.ncbi.nlm.nih.gov/10555328/
Thermosulfidibacter takaii	412593	Bacteria	Aquificae	Aquificae	Aquificales	Aquificaceae	Aquatic	Hydrothermal field	Chemolithoautotroph	sulfur-reduction	Utilization of organic carbon sources was tested in the absence of NaHCO3 in MMJS medium, using H2 as the headspace gas. The following substrates were added at 0.05 % (w/v): yeast extract (Difco), peptone, tryptone peptone (Difco), Casamino acids (Difco), glucose, maltose, fructose, sucrose, lactose, galactose, cellobiose, mannose, rhamnose, xylose, mannitol, glycerol, ethanol, methanol, fumarate…		Anaerobe	5	7.5	5.75	55	78	70	200		0.03		https://pubmed.ncbi.nlm.nih.gov/18319474/
Thermaerobacter litoralis	317015	Bacteria	Firmicutes	Clostridia	Clostridiales	Clostridiales Family XVII. Incertae Sedis	Aquatic	Hydrothermal field									52	78	70					https://www.microbiologyresearch.org/content/journal/ijsem/10.1099/ijs.0.64203-0
Thermaerobacter nagasakiensis	159723	Bacteria	Firmicutes	Clostridia	Clostridiales	Clostridiales Family XVII. Incertae Sedis	Aquatic	Hydrothermal vent									52	78	70					https://pubmed.ncbi.nlm.nih.gov/11889488/
Sulfurihydrogenibium yellowstonense	432331	Bacteria	Aquificae	Aquificae	Aquificales	Hydrogenothermaceae	Aquatic	Hot spring	Autotroph,Heterotroph	sulfur-oxidation,thiosulfate-oxidation,aerobic respiration	s able to utilize a variety of organic compounds as sole carbon source (yeast extract, Bacto peptone, trypticase peptone, sucrose, glucose, starch, formate, Casamino acids, citrate, propionate, acetate; all at 0?1 %, w/v). No growth occurred in mjTSO medium lacking thiosulfate and elemental sulfur under a gas phase of 93 % CO2 and 7 % O2 (100 ) and in the presence of an organic carbon substrate, …		Aerobe	6	8	7.5	55	78	70	101		0		https://pubmed.ncbi.nlm.nih.gov/16280480/
Kosmotoga pacifica	1330330	Bacteria	Thermotogae	Thermotogae	Kosmotogales	Kosmotogaceae	Aquatic	Hydrothermal field	Chemoorganoheterotroph	sulfur-reduction	The following substrates support growth in the presence of 0.02 % yeast extract: yeast extract, peptone, brain–heart infusion, tryptone, glycerol, maltose, xylose, glucose, fructose, cellobiose, trehalose, lactate, propionate and glutamate. The isolate does not use the following substrates as carbon and energy sources, even in the presence of small amounts of yeast extract: casamino acids, ethano…		Anaerobe	5.5	8.5		33	78	70			0.0325		https://pubmed.ncbi.nlm.nih.gov/24264736/
Thermoanaerobacter thermohydrosulfuricus	1198630	Bacteria	Firmicutes	Clostridia	Thermoanaerobacterales	Thermoanaerobacteraceae	Industrial	Beet sugar extraction	Chemoorganotroph	fermentation,thiosulfate-reduction,nitrite-reduction	H, and CO, are produced in media containing liver infusion. H,S is produced from tryptophan, peptone, and yeast extract. Sulfite and thiosulfate are reduced to H,S; sulfate is not reduced. Acetyl methyl carbinol is not produced. Fructose, galactose, glucose, mannose, xylose, cellobiose, maltose, sucrose, trehalose, pectin, esculin, and salicin are fermented. Fermentation of dextrin, potato starch…		Anaerobe	5.5	9.2	7.05	37	78	68					https://www.microbiologyresearch.org/content/journal/ijsem/10.1099/00207713-43-1-41
Caldicellulosiruptor lactoaceticus 6A, DSM 9545	2506485007	Bacteria	Firmicutes	Clostridia	Thermoanaerobacterales	Thermoanaerobacterales Family III	Aquatic	Hot spring	Chemoorganotroph	fermentation	Growth with Avicel, cellobiose, lactose, maltose, pectin, soluble starch, xylan and xylose. Does not grow on acetate, arabinose, arbutin, casein peptone, dextran, ethanol, fructose, galactose, glucose, lactate, mannitol, mannose, methanol, pyruvate, D-ribose, raffinose, rhamnose, sorbitol, sucrose, trehalose, yeast extract or H2/CO2. The fermentation products are lactate and acetate, with smaller…		Anaerobe	6	8	7	50	78	68	101				https://link.springer.com/article/10.1007/BF00305357
Thermus yunnanensis	266825	Bacteria	Deinococcus-Thermus	Deinococci	Thermales	Thermaceae	Aquatic	Hot spring									40	78	67.5					https://pubmed.ncbi.nlm.nih.gov/15955749/
Thermoanaerobacter sulfurophilus	74714	Bacteria	Firmicutes	Clostridia	Thermoanaerobacterales	Thermoanaerobacteraceae	Aquatic	Caldera	Chemoorganotroph	fermentation,sulfur-reduction,thiosulfate-reduction	Utilizes various mono-, di-, and polysaccharides, including glucose, xylose, maltose, lactose, cellobiose, raffinose, glucosamine, galactose, fructose, mannose, sucrose, glycerol, soluble starch, pectin, and chitin. Sorbitol, mannitol, and trehalose are also fermented, but ethanol, DL-lactate, sodium citrate, sodium succinate, transaconitate, malonate, glutamate, glutamine, sodium pyruvate, 2-deo…		Anaerobe	5.5	7.2	6.8	38	78	66.5					https://www.semanticscholar.org/paper/Reduction-of-Elemental-Sulfur-by-Moderately-and-the-Bonch-Osmolovskaya-Miroshnichenko/8dedf4f35488192cd922f631a7a7aa3b83627686
Caldicellulosiruptor acetigenus	301953	Bacteria	Firmicutes	Clostridia	Thermoanaerobacterales	Thermoanaerobacterales Family III. Incertae Sedis	Aquatic	Hot spring									50	78	66.5				Formerly known as Thermoanaerobium acetigenum	https://www.semanticscholar.org/paper/Thermoanaerobium-acetigenum-spec.-nov.%2C-a-new-from-Nielsen-Mathrani/09095ca47f4c3018e08fa0a5470af868340d7bb0	https://www.microbiologyresearch.org/content/journal/ijsem/10.1099/ijs.0.63723-0
Geobacillus thermocatenulatus	33938	Bacteria	Firmicutes	Bacilli	Bacillales	Bacillaceae	Terrestrial	Mud	Chemoorganotroph	nitrate-reduction,aerobic respiration	Catalase and oxidase are negative or positive depending on the strain. Growth factors are not required. Substrates that support growth include: glucose, maltose, xylose, mannose, saccharose, cellobiose, galactose, mannitol, glycerol. Growth in the presence of nalkanes (C13-C20 ) is the main characteristic of some strains. No growth is observed with arabinose, lactose or rhamnose. Citrate is utili…		Aerobe			6.75	35	78	62.5	101		<5%		https://www.sciencedirect.com/science/article/abs/pii/S0723202097800707
Geobacillus kaustophilus HTA426	637000118	Bacteria	Firmicutes	Bacilli	Bacillales	Bacillaceae	Terrestrial	Soil sediment	Chemoorangotroph	nitrate-reduction	Catalase and oxidase are negative or positive depending on the strain. Growth factors are not required. Substrates that support growth include: glucose, maltose, xylose, mannose, saccharose, cellobiose, galactose, mannitol, glycerol. Growth in the presence of nalkanes (C13-C20 ) is the main characteristic of some strains. No growth is observed with arabinose, lactose or rhamnose. Citrate is utili…		Facultative Anaerobe	6	8	6.75	35	78	62.5	101			formerly known as Bacillus kaustophilus	www.sciencedirect.com/science/article/abs/pii/S0723202097800707
Brockia lithotrophica	933949	Bacteria	Firmicutes	Clostridia	Thermoanaerobacterales	Thermoanaerobacteraceae	Aquatic	Hot spring									46	78	62.5					https://pubmed.ncbi.nlm.nih.gov/22493174/
Thermoanaerobacter ethanolicus	1757	Bacteria	Firmicutes	Clostridia	Thermoanaerobacterales	Thermoanaerobacteraceae	Aquatic	Hot spring	Chemoorganotroph	fermentation	Utilizes various hexoses, ribose, xylose, cellobiose, sucrose, starch;inhibited by chloramphenicol, and Polymycin B. Fermentation end products: From hexoses and starch mainly ethanol and CO2 with a minor production of lactate and acetate.		Anaerobe	4.4	9.9		37	78		101				link.springer.com/article/10.1007/BF00405910
Hydrogenivirga caldilitoris	246264	Bacteria	Aquificae	Aquificae	Aquificales	Aquificaceae	Aquatic	Hot spring	Chemolithoautotroph	sulfur-oxidation,nitrate-reduction	growth occurs with molecular hydrogen or elemental sulfur as electron donor and with oxygen or nitrate as electron acceptor. Nitrate is reduced to N2O.		Facultative Anaerobe	5.5	8.3	6.75	55	77.5	75	300		0.02		https://www.microbiologyresearch.org/content/journal/ijsem/10.1099/ijs.0.03031-0
Thermosipho africanus TCF52B	643348583	Bacteria	Thermotogae	Thermotogae	Thermotogales	Fervidobacteriaceae	Aquatic	Hydrothermal field	Heterotroph	sulfur-reduction,thiosulfate-reduction	For heterotrophic growth under anaerobic conditions, complex organic material like yeast extract, peptone or tryptone is necessary. Elemental sulfur is reduced. Inhibition of growth by hydrogen		Anaerobe	6	8	7.2	35	77	75	200				https://www.sciencedirect.com/science/article/abs/pii/S0723202089800372
Caldimicrobium thiodismutans	1653476	Bacteria	Thermodesulfobacteria	Thermodesulfobacteria	Thermodesulfobacteriales	Thermodesulfobacteriaceae	Aquatic	Hot spring									40	77	75					https://pubmed.ncbi.nlm.nih.gov/26842785/#:~:text=Caldimicrobium%20thiodismutans%20sp.-,nov.%2C%20a%20sulfur%2Ddisproportionating%20bacterium%20isolated%20from%20a%20hot,Int%20J%20Syst%20Evol%20Microbiol.
Thermothrix thiopara	48382	Bacteria					Aquatic	Hot spring									62	77	71.5					https://www.ncbi.nlm.nih.gov/pmc/articles/PMC291554/
Caldicoprobacter oshimai	551788	Bacteria	Firmicutes	Clostridia	Clostridiales	Caldicoprobacteraceae	Animal	Sheep manure									44	77	70					https://pubmed.ncbi.nlm.nih.gov/19648349/
Rhodothermus marinus R-10, DSM 4252	646311949	Bacteria	Bacteroidetes	Cytophagia	Incertae sedis	Rhodothermaceae	Aquatic	Hot spring	Heterotroph	polysaccharide metabolism,aerobic respiration	utilized the following compounds as sole energy and carbon sources: yeast extract, peptone, starch, casein, Casamino Acids, a variety of sugars, some carboxylic acids, and amino acids		Aerobe	5.5		7	55	77	70	101		0.01		https://pubmed.ncbi.nlm.nih.gov/16075163/
Thermus arciformis	482827	Bacteria	Deinococcus-Thermus	Deinococci	Thermales	Thermaceae	Aquatic	Hot spring	Heterotroph	nitrate-reduction,aerobic respiration	Utilizes acetate, L-arginine, L-asparagine, cellobiose, D-fructose, D-galactose, D-glucose, L-glutamate, L-glutamine, glycerol, lactose, malate, maltose, D-mannose, melibiose, L-proline, pyruvate, L-serine, sucrose and trehalose, but not acetamide, L-arabinose, citrate, erythritol, formate, myo-inositol, mannitol, propionate, raffinose, L-rhamnose, ribitol, D-ribose, sorbitol, L-sorbose, xylitol …		Aerobe	6	9.5	7.75	40	77	70	101		0.01		https://pubmed.ncbi.nlm.nih.gov/19661520/
Ammonifex degensii KC4	646311904	Bacteria	Firmicutes	Clostridia	Thermoanaerobacterales	Thermoanaerobacteraceae	Aquatic	Hot spring	Chemolithoautotroph	fermentation	growing autotrophically by oxidation of hydrogen or formate, reduction nitrate to ammonium. Instead of nitrate, sulfate or sulfur were used as electron acceptors and H2S was formed as final product. Pyruvate was fermented to acetate, CO2, and hydrogen		Anaerobe	5	8	7.5	57	77	70	300		0.001		https://pubmed.ncbi.nlm.nih.gov/11539844/
Aciduliprofundum boonei T469	646564501	Archaea	Euryarchaeota	unclassified	unclassified	unclassified	Aquatic	Hydrothermal vent	Chemolithoautotroph	fermentation	fermented a wide range of carbohydrates, including polysaccharides. Acetate, ethanol and lactate were the fermentation products. Growth was stimulated by elemental sulfur and thiosulfate, which were reduced to hydrogen sulfide		Facultative Anaerobe	3.3	5.8	4.5	50	77	70			0.03		https://pubmed.ncbi.nlm.nih.gov/19643887/
Thermomicrobium roseum DSM 5159	643348582	Bacteria	Chloroflexi	Thermomicrobia	Thermomicrobiales	Thermomicrobiaceae	Terrestrial	Heated soil	Chemoorganotroph	nitrate-reduction,aerobic respiration	Growth occurs on simple sugars: D-xylose, D-galactose, Dmannose, D-fructose, cellobiose, maltose, sucrose, trehalose and raffinose. Dextrin, Phytagel, starch, xylan and xanthan act as sole carbon sources, but Avicel and CM-cellulose do not. Grows on short-chain alcohols including methanol, ethanol, 1-propanol, 2-propanol and mannitol, but not sorbitol. Cells also grow on glycerol and sodium aceta…		Aerobe	6	9.4	8.2	52	77	67.5			0		https://pubmed.ncbi.nlm.nih.gov/26374291/
Desulfurella multipotens	79269	Bacteria	Proteobacteria	Deltaproteobacteria	Desulfurellales	Desulfurellaceae	Aquatic	Lake									42	77	59					https://link.springer.com/article/10.1007/BF00248898
Thermorudis pharmacophila	1167092	Bacteria	Chloroflexi	Thermomicrobia	unclassified Thermomicrobia	Thermorudis	Terrestrial	Heated soil	Heterotroph	polysaccharide metabolism,aerobic respiration	No growth is observed on monosaccharides. Sucrose, trehalose and raffinose act as sole carbon sources; lactose, maltose and cellobiose do not. Avicel, CM-cellulose, starch and xylan are hydrolyzed, but chitin, dextrin, gellan gum, galactomannan, glucomannan, pectin and xanthan are not. Cells also grow on Whatman filter paper, glycerol, sorbitol and 0.05% (v/v) methanol or ethanol. Sodium acetate,…		Aerobe	5.9	8.2	6.9	53	76	70.5	101		<1%		https://pubmed.ncbi.nlm.nih.gov/26374291/
Thermosediminibacter oceani JW/IW-1228P, DSM 16646	648028061	Bacteria	Firmicutes	Clostridia	Thermosediminibacterales	Thermosediminibacteraceae	Aquatic	Deep sea	Heterotroph	sulfur-reduction,thiosulfate-reduction	In the presence of 0.02% yeast extract, casamino acids, beef extracts, tryptone, cellobiose, fructose, galactose, glucose, maltose, mannose, raffinose, sucrose, trehalose, xylose, methanol, inositol, mannitol, sorbitol, lactate, pyruvate serve as carbon and energy. Thiosulfate, elemental sulfur, and MnO2 can serve as e acceptors. No indication of sulfate or Fe(III) reduction		Anaerobe	6.3	9.3	7.5	52	76	68			0.01		https://pubmed.ncbi.nlm.nih.gov/15965715/
Thermosediminibacter litoriperuensis	291989	Bacteria	Firmicutes	Clostridia	Thermoanaerobacterales	Thermoanaerobacterales Family III. Incertae Sedis	Aquatic	Deep-sea sediments									43	76	64					https://pubmed.ncbi.nlm.nih.gov/15965715/
Thermovenabulum ferriorganovorum	159731	Bacteria	Firmicutes	Clostridia	Thermoanaerobacterales	Thermoanaerobacterales Family III. Incertae Sedis	Aquatic	Caldera									45	76	64					https://pubmed.ncbi.nlm.nih.gov/12361281/
Geobacillus stearothermophilus	1422	Bacteria	Firmicutes	Bacilli	Bacillales	Bacillaceae	Aquatic	Hot spring	Chemoorganotroph	carbon monoxide oxidation	Acid production from glucose, lactose, sucrose, litmus milk. Starch digested. Casein digested. Nitrate not reduced. Indol production absent.		Facultative Anaerobe			6.1	45	76	50	101		<5%	formerly Bacillus stearothermophilus	https://www.ncbi.nlm.nih.gov/pmc/articles/PMC378892/	https://pubmed.ncbi.nlm.nih.gov/12054251/#:~:text=Strain%20COOI3B(T)%20grew%20optimally,%25%2C%20w%2Fv).
Thermoflexus hugenholtzii	1495650	Bacteria	Chloroflexi	Thermoflexia	Thermoflexales	Thermoflexaceae	Aquatic	Hot spring	Heterotroph	fermentation	Only complex carbon and energy sources including peptone, tryptone or yeast extract support growth, and vitamins are required for efficient growth. In the absence of O2, fermentative growth and H2 production are observed. Anaerobic growth is enhanced by fumarate, inhibited by sulfite or elemental sulfur and not affected by nitrate, nitrite, thiosulfate or ferric NTA.		Facultative Anaerobe	6.5	7.75	6.75	67.5	75	73.75	100				https://pubmed.ncbi.nlm.nih.gov/24676733/
Caldicoprobacter faecalis	937334	Bacteria	Firmicutes	Clostridia	Clostridiales	Caldicoprobacteraceae	Wastewater	Sewage Sludge									60	75	71.5					https://pubmed.ncbi.nlm.nih.gov/26297233/
Thermoanaerobacter mathranii	646564580	Bacteria	Firmicutes	Clostridia	Thermoanaerobacterales	Thermoanaerobacteraceae	Aquatic	Hot spring	Chemoorganotroph	fermentation	Hydrogen sulfide is produced. Grows on amygdalin, L-arabinose, cellobiose, D-fructose, D-glucose, glycogen, lactose, maltose, D-mannitol, mannose, melibiose, melizitose, raffinose, D-ribose, sucrose, trehalose, xylan, and D-xylose, but not on avicel, casein-peptone, cellulose, D-galactose, glycerol, inulin, pectin, Lrhamnose, salicin, sorbitol, or yeast extract (Difco). Yeast extract is required …		Anaerobe	4.7	8.8	7.3	50	75	70					https://pubmed.ncbi.nlm.nih.gov/9238102/
Hydrogenobacter halophilus	2547829	Bacteria	Aquificae	Aquificae	Aquificales	Aquificaceae	Aquatic	Hot spring									60	75	70					https://www.semanticscholar.org/paper/Isolation-of-an-obligately-chemolithoautotrophic%2C-Nishihara-Igarashi/ac35d584bc84a92ea64ee4c2ce2ac216db5577d7
Archaeoglobus infectus	403219	Archaea	Euryarchaeota	Archaeoglobi	Archaeoglobales	Archaeoglobaceae	Aquatic	Hydrothermal field	Chemolithoheterotroph	sulfate-reduction	could grow on thiosulfate or sulfite as an electron acceptor in the presence of hydrogen. This strain required acetate as a carbon source for its growth, suggesting that the reductive acetyl CoA pathway for CO2 fixation was incomplete. In addition, coenzyme M (2-mercaptoethanesulfonic acid), which is a known methyl carrier in methanogenesis, was also a requirement for growth of the strain		Anaerobe	6.5	7	6.5	60	75	70	150		0.03		https://pubmed.ncbi.nlm.nih.gov/18398174/
Geobacillus galactosidasius	883812	Bacteria	Firmicutes	Bacilli	Bacillales	Bacillaceae	Terrestrial	Compost heap	Chemoorganotroph	polysaccharide metabolism,aerobic respiration	The strain is positive for catalase, oxidase, tyrosine decomposition, hippurate hydrolysis, nitrate and nitrite reduction, and negative with respect to casein hydrolysis, starch hydrolysis, gelatine hydrolysis and phenylalanine deamination. The strain is not sensitive to lysozyme activity. Good growth is obtained on galactose, raffinose, sucrose, cellobiose, xylose, lactose, sodium acetate, n-dec…		Aerobe	6	8	7.2	50	75	70				Also known as Parageobacillus galactosidasius	https://pubmed.ncbi.nlm.nih.gov/21645983/
Thermosipho affectus	660294	Bacteria	Thermotogae	Thermotogae	Thermotogales	Fervidobacteriaceae	Aquatic	Hydrothermal vent	Organotroph	fermentation,sulfate-reduction	Obtains energy by fermentation of yeast extract, beef extract, glucose, maltose, sucrose, dextrin, starch, microcrystalline cellulose (Avicel), CMC and cellulose (filter paper). Fructose, arabinose, galactose, xylose, cellobiose, chitin, xylan, dextran, methanol, ethanol, sorbitol, mannitol, acetate, formate, pyruvate, tryptone and peptone do not support growth. The main products of glucose ferme…		Anaerobe	5.6	8.2	6.1	37	75	70	101		0.02		https://pubmed.ncbi.nlm.nih.gov/20562244/
Thermosipho geolei	117503	Bacteria	Thermotogae	Thermotogae	Thermotogales	Fervidobacteriaceae	Aquatic	Oil reservoir	Organotroph	fermentation,sulfate-reduction	Strain SL31T showed good growth with peptides like beef extract, peptone, papaic digest of soybean meal and yeast extract. Growth occurred on glucose in the presence of yeast extract (50 mg/l"). Casein, fructose, galactose, ribose, arabinose, xylose, maltose, sucrose, starch, xylan, cellulose, pyruvate, succinate, formate, acetate and methanol did not support growth, even when combined with yeast…		Anaerobe	6	9.5	7.5	45	75	70	100		0.025		https://www.microbiologyresearch.org/content/journal/ijsem/10.1099/00207713-51-4-1327
Thermosipho affectus	660294	Bacteria	Thermotogae	Thermotogae	Thermotogales	Fervidobacteriaceae	Aquatic	Hydrothermal vent									37	75	70					https://pubmed.ncbi.nlm.nih.gov/20562244/
Thermosipho geolei	117503	Bacteria	Thermotogae	Thermotogae	Thermotogales	Fervidobacteriaceae	Aquatic	Oil reservoir									45	75	70					https://pubmed.ncbi.nlm.nih.gov/11491329/
Persephonella guaymasensis	182900	Bacteria	Aquificae	Aquificae	Aquificales	Hydrogenothermaceae	Aquatic	Hydrothermal vent	Chemolithoautotroph	hydrogen-oxidation,nitrate-reduction	Utilizes H2 , thiosulfate or S0 as an electron donor and O2 or NO3- as an electron acceptor. N2 is formed from NO3-.		Facultative Anaerobe	4.7	7.5	6	55	75	70	138		0.025		https://www.microbiologyresearch.org/content/journal/ijsem/10.1099/00207713-52-4-1349
Venenivibrio stagnispumantis	407998	Bacteria	Aquificae	Aquificae	Aquificales	Hydrogenothermaceae	Aquatic	Hot spring	Chemolithotroph	hydrogen-oxidation	Grew chemolithotrophically under microaerobic conditions utilizing H2, sulfur compounds and CO2 as sole carbon source up to a maximum concentration of 109 cells/ml , with a doubling time of 230 min		Microaerobe	4.8	5.8	5.4	45	75	70					https://pubmed.ncbi.nlm.nih.gov/18218938/
Metallosphaera tengchongensis	1532350	Archaea	Crenarchaeota	Thermoprotei	Sulfolobales	Sulfolobaceae	Aquatic	Hot spring	Chemolithoautotroph,Heterotroph	aerobic respiration	could oxidize S0 and K2S4O6 for autotrophic growth, and also could use organic materials for heterotrophic growth		Aerobe	1.5	6.5	3.5	55	75	70	101		0.005		https://www.microbiologyresearch.org/content/journal/ijsem/10.1099/ijs.0.070870-0	https://www.ncbi.nlm.nih.gov/biosample/SAMN02261413
Acidianus brierleyi DSM 1651	41673	Archaea	Crenarchaeota	Thermoprotei	Sulfolobales	Sulfolobaceae	Aquatic	Hot spring	Chemolithotroph,Organotroph	sulfur-reduction,polysaccharide metabolism	Growth is chemolithotrophic by means of oxidation or reduction of So or by means of oxidation of ferrous iron. Organotrophic growth occurs in the presence of 02 and yeast extract, peptone, tryptone, beef extract, or Casamino Acids		Facultative Anaerobe	1	6	1.75	45	75	70	300				https://www.microbiologyresearch.org/content/journal/ijsem/10.1099/00207713-36-4-559
Acidianus tengchongensis	146920	Archaea	Crenarchaeota	Thermoprotei	Sulfolobales	Sulfolobaceae	Aquatic	Hot fumarole	Autotroph,Heterotroph	hydrogen-oxidation,iron-reduction,proteinaceous metabolism	autotrophically using H2 or S0 as an electron donor and Fe3+ as an electron acceptor, and also could grow heterotrophically using some organic compounds. Fe3+ and O2 served as electron acceptors for growth		Facultative Anaerobe	1	5.5	1.75	60	75	70	101				https://pubmed.ncbi.nlm.nih.gov/15057486/
Pseudothermotoga subterranea	39100	Bacteria	Thermotogae	Thermotogae	Thermotogales	Thermotogaceae	Aquatic	Oil reservoir	Chemoorganotroph	fermentation,thiosulfate-reduction	Isolate SL1 only grew on complex organic substrates, such as yeast extract, peptone, tryptone, or casein (0.2%). In the presence of defined carbon sources (0.2%), such as glucose, maltose, lactose, ribose, raffinose, glycogen, lactate, and acetate, no growth was observed		Anaerobe	6	8.5	7	50	75	70	100		0.012	formerly Thermotoga subterranea	https://pubmed.ncbi.nlm.nih.gov/8588738/
Caldanaerobacter uzonensis	447594	Bacteria	Firmicutes	Clostridia	Thermoanaerobacterales	Thermoanaerobacteraceae	Aquatic	Hot spring	Chemoorganotroph	fermentation	: grows by fermentation of pyruvate, fructose, glucose, galactose, lactose, maltose, mannose, trehalose, xylose, arabinose, cellobiose, sorbitol, peptone, dextrin, starch and agarose. No growth occurs with Casamino acids, inositol, mannitol, raffinose, rhamnose, ribose or xylitol. Acetate, H2, CO2, ethanol and lactate are produced during glucose fermentation; alanine is produced in minor amounts.…		Anaerobe	4.8	8	6.8	50	75	69			0.005		https://www.microbiologyresearch.org/content/journal/ijsem/10.1099/ijs.0.012328-0#tab2
Thermosipho globiformans	380685	Bacteria	Thermotogae	Thermotogae	Thermotogales	Fervidobacteriaceae	Aquatic	Hydrothermal vent	Chemoorganotroph	iron-reduction	Grows on yeast extract as the sole growth substrate. Uses tryptone and starch in the presence of yeast extract. Uses elemental sulfur, but not thiosulfate, as an electron acceptor for growth.		Anaerobe	5	8.2	6.8	40	75	68			0.025		https://www.microbiologyresearch.org/content/journal/ijsem/10.1099/ijs.0.025106-0?crawler=true
Thermosipho globiformans	380685	Bacteria	Thermotogae	Thermotogae	Thermotogales	Fervidobacteriaceae	Aquatic	Hydrothermal vent									40	75	68					https://www.microbiologyresearch.org/content/journal/ijsem/10.1099/ijs.0.025106-0
Coprothermobacter proteolyticus DSM 5265	643348530	Bacteria	Coprothermobacterota	Coprothermobacteria	Coprothermobacterales	Coprothermobacteraceae	Bioreactor	DRANCO Digester	Chemoorganotroph	fermentation	Utilizes gelatin, peptone, casein, tryptone and bovine serum albumin in the presence of 1 gil yeast extract. Grows on D-fructose, maltose, sucrose, D-xylose, D-mannose, raffinose, D-glucose and starch when yeast extract (1 gil) is added. Does not grow on D-arabinose, melibiose and cellulose. The major fermentation products from gelatin in the presence of yeast extract are acetic acid, H2, CO2, al…		Anaerobe	5	9.4	7.1	35	75	67.5	101				https://www.sciencedirect.com/science/article/abs/pii/S0723202011800214?via%3Dihub
Thermobaculum terrenum YNP1, ATCC BAA-798	646311962	Bacteria	Chloroflexi	Thermobacula			Terrestrial	Thermal soil	Heterotroph	polysaccharide metabolism,aerobic respiration	Growth on yeast extract [required for growth factor(s)], fructose, glucose, ribose, sorbitol, sucrose, xylose, and xylitol.		Aerobe	6	8	7	41	75	67			0.005		https://link.springer.com/article/10.1007%2Fs00203-004-0647-7
Pseudothermotoga elfii	38322	Bacteria	Thermotogae	Thermotogae	Thermotogales	Thermotogaceae	Aquatic	Oil well	Chemoorganotroph	fermentation,thiosulfate-reduction	Oxidizes D-glucose, D-arabinose, D-fructose, lactose, maltose, D-mannose, D-ribose, sucrose, and D-xylose in the presence of thiosulfate but not L-arabitol, D-mannitol, L-rhamnose, L-sorbose, L-xylose, acetate, butyrate, lactate, or propionate. Requires yeast extract and bio-Trypticase for growth. Yeast extract cannot be replaced by Casamino Acids, a vitamin solution, or a mixture of Casamino Aci…		Anaerobe	5.5	9	7.5	45	75	66			0.01	formerly known as Thermotoga elfii	https://pubmed.ncbi.nlm.nih.gov/7537064/
Geobacillus sp Y4.1MC1	649633047	Bacteria	Firmicutes	Bacilli	Bacillales	Bacillaceae	Aquatic	Hot spring	Chemoorganotroph	carbon monoxide oxidation	The organism does possess the ability to import and metabolize monosaccharides, oligosaccharides, sugar alcohols, and sugar acids. A unique feature of Y4.1MC1 is the presence of the Wood-Ljungdahl pathway, previously only found in strict anaerobes.		Facultative Anaerobe			8.9		75	65	101			non-anaerobic organism with the Wood-Ljungdahl pathway	https://link.springer.com/article/10.1007/s12155-015-9585-2
Geobacillus sp Y412MC52	649633048	Bacteria	Firmicutes	Bacilli	Bacillales	Bacillaceae	Aquatic	Hot spring	Chemoorganotroph	polysaccharide metabolism	appears to utilize only some biomass components such as xylan, arabinoglucuronoxylan, and the arabinan component of arabinogalactan. MC52 shows no genes coding for utilization of other biomass components such as cellulose, mannan, glucomannan, galactomannan, chitin, or pectin, confirming experimental observations. The limited range of substrates suggests MC52 functions as part of a microbial cons…		Facultative Anaerobe	5.5	8	7.5	55	75	65	101				https://www.ncbi.nlm.nih.gov/pmc/articles/PMC4617443/#MOESM1
Parageobacillus caldoxylosilyticus	81408	Bacteria	Firmicutes	Bacilli	Bacillales	Bacillaceae	Terrestrial	Soil sediment									43	75	65				Also known as Saccharococcus caldoxylosilyticus and Geobacillus caldoxylosilyticus	https://pubmed.ncbi.nlm.nih.gov/10758855/
Caldicoprobacter algeriensis	699281	Bacteria	Firmicutes	Clostridia	Clostridiales	Caldicoprobacteraceae	Aquatic	Hot spring									55	75	65					https://pubmed.ncbi.nlm.nih.gov/20981546/
Desulfurobacterium indicum	1914305	Bacteria	Aquificae	Aquificae	Desulfurobacteriales	Desulfurobacteriaceae	Aquatic	Hydrothermal vent									40	75	65					https://pubmed.ncbi.nlm.nih.gov/28150576/
Thermosipho activus	1462921	Bacteria	Thermotogae	Thermotogae	Thermotogales	Fervidobacteriaceae	Aquatic	Deep sea	Organotroph	fermentation,sulfate-reduction	Obligate organotroph, generates energy by fermentation of glucose, maltose, arabinose, xylose, cellobiose, dextrin, microcrystalline cellulose (Avicel), cellulose (filter paper), amorphous chitin, chitin, xylan, pectin, xanthan gum, yeast and beef extracts, tryptone, casein, gelatin and b-keratin (feathers). Galactose, fructose, sucrose, CM-cellulose, dextran, starch, lichenan, agarose, lignin, p…		Anaerobe	5.5	8	6	44	75	65	101		0.025		https://www.microbiologyresearch.org/content/journal/ijsem/10.1099/ijs.0.063156-0
Thermosipho activus	1462921	Bacteria	Thermotogae	Thermotogae	Thermotogales	Fervidobacteriaceae	Aquatic	Deep-sea sediments									44	75	65					https://www.microbiologyresearch.org/content/journal/ijsem/10.1099/ijs.0.063156-0
Kosmotoga shengliensis	501340	Bacteria	Thermotogae	Thermotogae	Kosmotogales	Kosmotogaceae	Aquatic	oil reservoir	Chemoorganotroph	sulfur-reduction,sulfate-reduction,thiosulfate-reduction	The following substrates support growth: glycerold, maltose, pyruvate, starch, sucrose, tryptone, and xylose.		Anaerobe	6	8	7	45	75	65			0.015		https://pubmed.ncbi.nlm.nih.gov/20694719/
Methanobacterium thermaggregans	83982	Archaea	Euryarchaeota	Methanobacteria	Methanobacteriales	Methanobacteriaceae	Animal	Cattle manure									40	75	65					https://link.springer.com/article/10.1007/BF00693393
Metallosphaera cuprina Ar-4	650716051	Archaea	Crenarchaeota	Thermoprotei	Sulfolobales	Sulfolobaceae	Aquatic	Hot spring	Chemolithoautotroph,Organotrophic	aerobic respiration	facultative life on CO2 and organics and obtains energy from oxidation of sulfidic ores and reduced inorganic sulfuric compounds.		Aerobe	2.2	5.5	3.5	55	75	65	101		0.005		https://www.ncbi.nlm.nih.gov/pmc/articles/PMC3133273/	https://pubmed.ncbi.nlm.nih.gov/8934897/
Sulfolobus metallicus	47303	Archaea	Crenarchaeota	Thermoprotei	Sulfolobales	Sulfolobaceae	Aquatic	Solfataric field	Chemolithoautotroph,Mixotroph	sulfur-oxidation	They required sulfur or a reduced sulfur compound, and sulfur was oxidized to sulfate. Chemolithoautotrophic or mixotrophic growth utilizing yeast extract or glycogen as carbon sources’,		Anaerobe	1	4.5	2.5	50	75	65	101		0.015	also known as Sulfuracidifex metallicus Kra23	https://www.microbiologyresearch.org/content/journal/ijsem/10.1099/ijsem.0.003981#tab2
Caldinitratiruptor microaerophilus	671077	Bacteria	Firmicutes	Clostridia	Clostridiales	Symbiobacteriaceae	Aquatic	Hot spring									50	75	65					https://pubmed.ncbi.nlm.nih.gov/20165893/
Rhabdothermus arcticus	874266	Bacteria	Deinococcus-Thermus	Deinococci	Thermales	Thermaceae	Aquatic	Hydrothermal vent	Heterotroph	sulfur-reduction,nitrate-reduction	Obligately heterotrophic, growing on complex organic substrates like yeast extract, Casamino acids, tryptone and peptone. Pyruvate, acetate, butyrate, rhamnose, sucrose and maltodextrin are used as complementary substrates.		Facultative Anaerobe	6	8	7.3	37	75	65	200		0.03		https://pubmed.ncbi.nlm.nih.gov/20935086/
Thermus thermamylovorans	2509362	Bacteria	Deinococcus-Thermus	Deinococci	Thermales	Thermaceae	Aquatic	Hot spring									37	75	65					https://www.microbiologyresearch.org/content/journal/ijsem/10.1099/ijsem.0.003965
Planifilum yunnanense	337094	Bacteria	Firmicutes	Bacilli	Bacillales	Thermoactinomycetaceae	Aquatic	Hot spring									50	75	65					https://pubmed.ncbi.nlm.nih.gov/17684270/
Thermosulfuriphilus ammonigenes	1936021	Bacteria	Thermodesulfobacteria	Thermodesulfobacteria	Thermodesulfobacteriales	Thermodesulfobacteriaceae	Aquatic	Hydrothermal vent									47	75	65					https://www.microbiologyresearch.org/content/journal/ijsem/10.1099/ijsem.0.002142
Pseudothermotoga lettingae TMO	641228511	Bacteria	Thermotogae	Thermotogae	Thermotogales	Thermotogaceae	Bioreactor	Bioreactor	Chemoorganotroph	fermentation,thiosulfate-reduction	complex substrates such as yeast extract, peptone, gelatin, biotrypticase or Casamino acids. Uses thiosulfate, elemental sulfur, Fe(III) and anthraquinone2,6-disulfonate, but not sulfate, sulfite, nitrate or cystine, as electron acceptors. Grows on methanol, lactate, pyruvate, glucose, fructose, galactose, mannose, xylose, lactose, maltose, sucrose, arabinose, ribose, cellobiose, rhamnose, glycer…		Anaerobe	6	8.5	7	50	75	65	100		0.01	formerly known as Thermotoga lettingae	https://pubmed.ncbi.nlm.nih.gov/12148651/
Candidatus Nitrosocaldus islandicus	2045011	Archaea	Thaumarchaeota				Aquatic	Hot spring	chemolithoautotroph	fermentation,ammonia-oxidation	Comparative analysis of its closed genome revealed several surprising features like the absence of DNA polymerase D and the lack of canonical NO-generating enzymes, although physiological experiments with a NO-scavenger demonstrated NO-dependent ammonia-oxidation, as described for other AOA		Aerobe	6		7.5	50	75	65					https://www.frontiersin.org/articles/10.3389/fmicb.2018.00193/abstract
Ardenticatena maritima	872965	Bacteria	Chloroflexi	Ardenticatenia	Ardenticatenales	Ardenticatenaceae	Aquatic	Hydrothermal field	Chemoheterotroph	monosaccharide metabolism,disaccharide metabolism	Aerobic growth is observed with trehalose, sucrose, raffinose, starch, pyruvate, yeast extract and tryptone. Weak growth occurs with asparagine, glutamine, acetate, succinate, butyrate, malate and crotonate. Casamino acids are utilized only in the presence of trace vitamin solution. Glucose and maltose are utilized only in the presence of yeast extract. The following substrates are not utilized: …		Facultative Anaerobe	5.5	8	6.75	35	75	62.5	100		0.015		https://pubmed.ncbi.nlm.nih.gov/23378114/
Geobacillus icigianus	1430331	Bacteria	Firmicutes	Bacilli	Bacillales	Bacillaceae	Aquatic	Hot spring	Chemoorganotroph	monosaccharide metabolism	Oxidase-negative, but catalase- and urease-positive. Aesculin and casein are hydrolyzed, but starch and ONPG are not. Growth occurs on yeast extract; glucose and xylose can be utilized as sole carbon sources. Gelatin hydrolysis and nitrate-reduction are positive and the Voges–Proskauer reaction is weak, but citrate utilization, and arginine, lysine, ornithine and malonate production are negative.…		Facultative Anaerobe	5	9	6.75	50	75	62.5	101		0.01		https://pubmed.ncbi.nlm.nih.gov/25514918/
Caloramator indicus	33957	Bacteria	Firmicutes	Clostridia	Clostridiales	Clostridiaceae	Aquatic	Aquifer									37	75	62.5					https://www.microbiologyresearch.org/content/journal/ijsem/10.1099/00207713-46-2-497
Desulfotomaculum salinum	314583	Bacteria	Firmicutes	Clostridia	Clostridiales	Peptococcaceae	Wastewater	Wastewater treatment lagoon									45	75	62.5					https://link.springer.com/article/10.1007/s11021-005-0104-x
Methanothermococcus okinawensis IH1	650716055	Archaea	Euryarchaeota	Methanococci	Methanococcales	Methanococcaceae	Aquatic	Hydrothermal vent	Autotroph,Lithotroph	methanogenesis		Na+	Anaerobe	4.5	8.5	6.5	40	75	62	300		0.0225		https://www.microbiologyresearch.org/docserver/fulltext/ijsem/52/4/0521089a.pdf?expires=1612910536&id=id&accname=guest&checksum=036D0D95F8E16C6DA7EF814174366595
Desulfotomaculum thermocisternum	42471	Bacteria	Firmicutes	Clostridia	Clostridiales	Peptococcaceae	Aquatic	Oil well									41	75	62					https://www.microbiologyresearch.org/content/journal/ijsem/10.1099/00207713-46-2-397
Thermoanaerobacterium thermosulfirigenes	33950	Bacteria	Firmicutes	Clostridia	Thermoanaerobacterales	Thermoanaerobacterales Family III	Aquatic	Hot spring	Chemoorganotroph	fermentation	Utilizes a wide variety of carbohydrates as energy sources, including xylan, pectin, arabinose, cellobiose, polygalacturonose, rhamnose, amygdalin, salicin, inositol, mannitol, xylose, galactose, glucose, mannose, maltose, starch, melibiose, sucrose, trehalose, and esculin. No growth occurs on H,- CO,, lactose, cellulose, tartrate, lactate, pyruvate, methanol, or glycerol. The fermentation produc…		Anaerobe	4	7.6	6	55	75	60					https://www.microbiologyresearch.org/content/journal/ijsem/10.1099/00207713-43-1-41
Deferribacter autotrophicus	500465	Bacteria	Deferribacteres	Deferribacteres	Deferribacterales	Deferribacteraceae	Aquatic	Hydrothermal vent									25	75	60					https://pubmed.ncbi.nlm.nih.gov/19502344/
Hippea alviniae	1279027	Bacteria	Proteobacteria	Deltaproteobacteria	Desulfurellales	Desulfurellaceae	Aquatic	Hydrothermal vent									45	75	60					https://pubmed.ncbi.nlm.nih.gov/21764980/
Planifilum composti	1108801	Bacteria	Firmicutes	Bacilli	Bacillales	Thermoactinomycetaceae	Terrestrial	Compost heap (hyperthermal)									50	75	55					https://pubmed.ncbi.nlm.nih.gov/23912720/
Polycladomyces subterraneus	1016997	Bacteria	Firmicutes	Bacilli	Bacillales	Thermoactinomycetaceae	Terrestrial	Soil sediment									40	75	52.5					https://www.microbiologyresearch.org/content/journal/ijsem/10.1099/ijsem.0.002114
Anoxybacillus tengchongensis	576944	Bacteria	Firmicutes	Bacilli	Bacillales	Bacillaceae	Aquatic	Hot spring									30	75	50					https://pubmed.ncbi.nlm.nih.gov/20173008/
Candidatus Nitrosocaldus yellowstonensis	498375	Archaea	Thaumarchaeota				Aquatic	Hot spring	chemolithoautotroph	fermentation,ammonia-oxidation	Growth of the archaeon correlated directly with the near-stoichiometric oxidation of ammonia to nitrite		Aerobe				60	74	69				Genomic findings raise the possibilities that ammonia oxidation originated within thermophilic Archaea and that a complete nitrogen cycle may function at much higher temperatures than now appreciated.	https://pubmed.ncbi.nlm.nih.gov/18205821/
Desulfotomaculum australicum	1566	Bacteria	Firmicutes	Clostridia	Clostridiales	Peptococcaceae	Aquatic	Basin									40	74	68					https://www.sciencedirect.com/science/article/pii/S0723202011804753/pdf?md5=d5ce71496265dc5b860c1338ed3769c2&pid=1-s2.0-S0723202011804753-main.pdf
Candidatus Nitrosocaldus cavascurensis	2058097	Archaea	Thaumarchaeota				Aquatic	Hot spring	Chemolithoautotroph	aerobic respiration	on ammonia or urea converting ammonia stoichiometrically into nitrite		Aerobe	7	8		55	74	68	101				https://www.frontiersin.org/articles/10.3389/fmicb.2018.00028/full
Carboxydothermus ferrireducens	54265	Bacteria	Firmicutes	Clostridia	Thermoanaerobacterales	Thermoanaerobacteraceae	Aquatic	Hot spring									50	74	65				Formerly known as Thermoterrabacterium ferrireducens	https://pubmed.ncbi.nlm.nih.gov/9103646/
Thermogemmatispora foliorum	732235	Bacteria	Chloroflexi	Ktedonobacteria	Thermogemmatisporales	Thermogemmatisporaceae	Terrestrial	Thermal soil	Heterotroph	polysaccharide metabolism,aerobic respiration	Avicel, CM-cellulose, xylan and chitin are hydrolyzed, whereas gelatin, starch and casein are not. Catalase positive. D-Mannitol is utilized as a sole carbon source.		Aerobe	4.6	8	7	45	74	62.5					https://pubmed.ncbi.nlm.nih.gov/20495028/
Thermogemmatispora onikobensis	732234	Bacteria	Chloroflexi	Ktedonobacteria	Thermogemmatisporales	Thermogemmatisporaceae	Terrestrial	Thermal soil	Heterotroph	polysaccharide metabolism,aerobic respiration	Avicel, CM-cellulose, xylan, chitin and gelatin are hydrolyzed, whereas starch and casein are not. Catalase-positive. D-Xylose, D-glucose, sucrose, L-rhamnose and D-mannitol are utilized as sole carbon sources.		Aerobe	4.6	8	7	50	74	62.5					https://pubmed.ncbi.nlm.nih.gov/20495028/
Thermoanaerobacter thermocopriae	29350	Bacteria	Firmicutes	Clostridia	Thermoanaerobacterales	Thermoanaerobacteraceae	Animal	Camel feces	Chemoorganotroph	fermentation	Indole is not produced. Esculin is hydrolyzed. Nitrate is not reduced. Gelatin is not digested. The type strain and two other strains hydrolyze starch. The type strain and three other strains produce curd in milk. These organisms utilize cellulose, hemicellulose, cellobiose, glucose, fructose, maltose, and mannose;		Anaerobe	6	8	6.9	47	74	60				formerly known as Clostridium thermocopriae	https://www.microbiologyresearch.org/content/journal/ijsem/10.1099/00207713-38-3-279
Methanothermobacter wolfeii SIV6	2728369540	Archaea	Euryarchaeota	Methanobacteria	Methanobacteriales	Methanobacteriaceae	Wastewater	Sewage Sludge	Autotroph,Chemotroph	methanogenesis	growth substrates: H2/CO2	Na+	Anaerobe	6	8.2	7.2	37	74	60	101	80	0.01		https://pubmed.ncbi.nlm.nih.gov/19376257/
Thermanaeromonas toyohensis	161154	Bacteria	Firmicutes	Clostridia	Thermoanaerobacterales	Thermoanaerobacteraceae	Aquatic	Aquifer									55	73	70					https://pubmed.ncbi.nlm.nih.gov/12361273/
Chthonomonas calidirosea T49, DSM 23976 (Chthonomonas calirisosea T49, DSM 23976)	2524614646	Bacteria	Armatimonadetes	Chthonomonadetes	Chthonomonadales	Chthonomonadaceae	Terrestrial	Heated soil	Chemoorganotroph	monosaccharide metabolism,disaccharide metabolism	Able to utilize mono- and disaccharides such as cellobiose, lactose, mannose and glucose, as well as branched or amorphous polysaccharides such as starch, CM-cellulose, xylan and glycogen, but not highly linear polysaccharides such as crystalline cellulose or cotton		Anaerobe	4.7	5.8	5.3	50	73	68	101		0		https://pubmed.ncbi.nlm.nih.gov/21097641/
Sulfurihydrogenibium kristjanssonii	460873	Bacteria	Aquificae	Aquificae	Aquificales	Hydrogenothermaceae	Aquatic	Hot spring	Heterotroph	hydrogen-oxidation,sulfur-oxidation,aerobic respiration	Potential energy substrates and carbon sources were added at 0.1 and 0.01 % (w/v; v/v for liquids) and included yeast extract, Bacto peptone, trypticase peptone, sucrose, glucose, starch, sodium formate, Casamino acids, formaldehyde, formamide, sodium citrate, sodium propionate, sodium acetate, 2-propanol, mannose, succinate and oxalate. Cultures that exhibited growth were transferred at least tw…		Aerobe	5.3	7.8	6.6	40	73	68	101		0		https://pubmed.ncbi.nlm.nih.gov/18450705/
Sulfurihydrogenibium azorense Az-Fu1	643692050	Bacteria	Aquificae	Aquificae	Aquificales	Hydrogenothermaceae	Aquatic	Hot spring	Chemolithoautotroph	hydrogen-oxidation	Doubling time of 2.5 h with O2 as electron acceptor and H2 as electron donor. Cells utilize H2, thiosulfate, So or Fe2+ as electron donors and O2, So and Fe3+ as electron acceptors, but cannot use nitrate as electron acceptor.		Microaerobe	5.5	7	6	50	73	68	242.5		0.001		https://pubmed.ncbi.nlm.nih.gov/14742456/
Thermus kawarayensis	171864	Bacteria	Deinococcus-Thermus	Deinococci	Thermales	Thermaceae	Aquatic	Hot spring	Heterotroph	nitrate-reduction,aerobic respiration			Aerobe	5.8	8.9	7	40	73	68	101				https://pubmed.ncbi.nlm.nih.gov/15378402/
Spirochaeta thermophila DSM 6192	648028053	Bacteria	Spirochaetes	Spirochaetia	Spirochaetales	Spirochaetaceae	Aquatic	Hot spring	Chemoorganotroph	fermentation,polysaccharide metabolism	The fermentation end products from glucose are acetate, carbon dioxide, hydrogen, and lactate. Glucose is fermented via the Embden-Meyerhof-Parnas pathway, involving a pyrophosphate-dependent phosphofructokinase. Ethanol and succinate are not produced. Indole is not formed; urea is not hydrolyzed. Sulfide is not produced from cysteine, and esculin is hydrolyzed		Anaerobe	5.9	7.7	7.5	40	73	67			0.015		https://www.microbiologyresearch.org/content/journal/ijsem/10.1099/00207713-42-1-175?crawler=true
Thermanaerothrix daxensis	869279	Bacteria	Chloroflexi	Anaerolineae	Anaerolineales	Anaerolineaceae	Aquatic	Aquifer	Chemoorganotroph	fermentation	Uses ribose, glucose, galactose, arabinose, fructose, mannose, maltose, sucrose, xylose, raffinose, pyruvate, and xylan. Glucose is fermented into lactate, acetate, CO2, and traces of H2.		Anaerobe	5.8	8.5	7	50	73	65	200		0.002		https://pubmed.ncbi.nlm.nih.gov/21621938/
Polycladomyces abyssicola	1125966	Bacteria	Firmicutes	Bacilli	Bacillales	Thermoactinomycetaceae	Aquatic	Marine sediment									55	73	57.5					https://pubmed.ncbi.nlm.nih.gov/23024147/
Persephonella hydrogeniphila	198703	Bacteria	Aquificae	Aquificae	Aquificales	Hydrogenothermaceae	Aquatic	Hydrothermal vent	Chemolithoautotroph	hydrogen-oxidation,nitrate-reduction	growing by respiratory nitrate-reduction with H2, forming N2 as a final product. A very low concentration of O2 (optimum 0?6–0?8 %, v/v) was also used as an alternative electron acceptor while reduced sulfur compounds did not serve as electron donors.		Facultative Anaerobe	5.5	7.6	7.2	50	72.5	70	300		0.025		https://www.microbiologyresearch.org/content/journal/ijsem/10.1099/ijs.0.02505-0
Marinithermus hydrothermalis T1, DSM 14884	2504643006	Bacteria	Deinococcus-Thermus	Deinococci	Thermales	Thermaceae	Aquatic	Hydrothermal vent	Heterotroph	polysaccharide metabolism,aerobic respiration	Capable of growing solely on complex organic substrates such as yeast extract, tryptone and Casamino acids, utilizing glutamate, proline, serine, cellobiose, trehalose, sucrose, acetate and pyruvate as complementary substrates.		Aerobe	6.25	7.75	7	50	72.5	67.5	100		0.03		https://pubmed.ncbi.nlm.nih.gov/12656153/
Caldanaerobius zeae	160792	Bacteria	Firmicutes	Clostridia	Thermoanaerobacterales	Thermoanaerobacteraceae	Terrestrial	Organic waste leachate									55	72	67.5					https://www.microbiologyresearch.org/content/journal/ijsem/10.1099/00207713-51-2-293
Caldanaerobius polysaccharolyticus	44256	Bacteria	Firmicutes	Clostridia	Thermoanaerobacterales	Thermoanaerobacteraceae	Aquatic	Hot spring									45	72	66.5					https://pubmed.ncbi.nlm.nih.gov/18319475/
Thermoanaerobacter kivui DSM 2030	2627853919	Bacteria	Firmicutes	Clostridia	Thermoanaerobacterales	Thermoanaerobacteraceae	Aquatic	Lake	Chemoorganotroph	fermentation	Ferments glucose, mannose, fructose, and pyruvate principally to acetic acid. Oxidizes H2 and reduces CO2 according to the following equation: 4H2+2CO2~CH3COOH+2H20. Grows poorly on formate.		Anaerobe	5.3	7.3	6.4	50	72	66	303			formerly known as Acetogenium kivui	https://link.springer.com/article/10.1007/BF00414697
Thermoanaerobacter sulfurigignens	120958	Bacteria	Firmicutes	Clostridia	Thermoanaerobacterales	Thermoanaerobacteraceae	Terrestrial	Solfataric field	Chemoorganotroph	fermentation,thiosulfate-reduction	In the presence of 0.3 % yeast extract, xylose, glucose, starch, fructose, galactose, lactose, maltose, mannose, sucrose, cellobiose, raffinose, pyruvate, methanol and mannitol serve as carbon and energy sources. Up to 1 M thiosulfate is reduced to elemental sulfur mainly at the end of the exponential growth phase (deposited in sulfur chains without indication of the presence of S8-ring sulfur sp…		Anaerobe	4	8	5.75	34	72	65			0		https://www.microbiologyresearch.org/content/journal/ijsem/10.1099/ijs.0.64748-0
Synechococcus lividus	33070	Bacteria	Cyanobacteria	Cyanophyceae	Synechococcales	Synechococcaceae	Aquatic	Hot spring	Photoautotroph	photosynthesis,sulfur-reduction	The utilization of sulfate and thiosulfate as electron acceptors in dark anaerobic metabolism has been reported for the unicellular cyanobacterium S. lividus Y52-s [97, 98]. This organism reduces sulfate to sulfide and thiosulfate to sulfite and sulfide while endogenous carbohydrate is oxidized to CO2. Exogenous carbohydrates were not utilized. In the absence of CO2, sulfate and thiosulfate were …		Facultative Anaerobe	7	9		54	72	65					https://link.springer.com/article/10.1007/BF00409086
Desulfotomaculum thermosubterraneum	348840	Bacteria	Firmicutes	Clostridia	Clostridiales	Peptococcaceae	Industrial	Mine									50	72	63.5					https://pubmed.ncbi.nlm.nih.gov/17082399/
Anoxybacillus flavithermus WK1, DSM 2641	643348508	Bacteria	Firmicutes	Bacilli	Bacillales	Bacillaceae	Aquatic	Hot spring	Chemoorganotroph	fermentation	Catalase-positive. Oxidase positive. Starch but not gelatin hydrolyzed. Grows in peptone-yeast extract media. Glucose, mannose, maltose, sucrose, arabinose, rhamnose and sorbitol utilized. Positive for acetoin, arginine dihydrolase, lysine decarboxylase, tryptophan deaminase and βgalactosidase. Nitrate reduced to nitrite. Urease, ornithine decarboxylase, indole and H# S not produced.		Facultative Anaerobe	5	9	7	30	72	62.5			<2.5%		https://pubmed.ncbi.nlm.nih.gov/11155986/
Hippea jasoniae	944479	Bacteria	Proteobacteria	Deltaproteobacteria	Desulfurellales	Desulfurellaceae	Aquatic	Hydrothermal vent									40	72	62.5					https://pubmed.ncbi.nlm.nih.gov/21764980/
Thermoanaerobacter uzonensis	447593	Bacteria	Firmicutes	Clostridia	Thermoanaerobacterales	Thermoanaerobacteraceae	Aquatic	Hot spring	Chemoorganotroph	fermentation,thiosulfate-reduction	Yeast extract, peptone, Casamino acids and tryptone support growth. In the presence of 0.1 % (w/v) yeast extract, growth occurs in the presence of inulin, cellobiose, maltose, sucrose, glucose, fructose, galactose, mannose, xylose, trehalose, mannitol, pyruvate and crotonate. Growth is not observed with beef extract, casein, cellulose, xylan, starch, olive oil, pectin, lactose, arabinose, rhamnos…		Anaerobe	4.2	8.9	7.1	30	72	61					https://pubmed.ncbi.nlm.nih.gov/18984694/
Anoxybacter fermentans	1323375	Bacteria	Firmicutes	Clostridia	Halanaerobiales		Aquatic	Hydrothemal vent									44	72	61					https://pubmed.ncbi.nlm.nih.gov/25505345/	https://www.nature.com/articles/srep12711#:~:text=Aquifex%20aeolicus%20is%20a%20typical,(optimal%20pH%20%3D%206.8).
Geobacillus vulcani	135517	Bacteria	Firmicutes	Bacilli	Bacillales	Bacillaceae	Aquatic	Hydrothermal vent	Chemorganotroph	polysaccharide metabolism,aerobic respiration	Carbon sources supporting growth: glucose, mannose, trehalose, fructose, cellobiose, saccharose, maltose, lactose, galactose, mannitol, gluconate, adipate, malate, citrate and phenylacetate. Acid production from: glucose, glycerol, ribose, xylose, galactose, fructose, mannose, amygdalin, arbutin, aesculin, salicin, cellobiose, maltose, lactose, melibiose, saccharose, trehalose, raffinose, starch,…		Aerobe	5.5	9	6	37	72	60	101		0.02		https://pubmed.ncbi.nlm.nih.gov/11155974/
Thermotoga profunda	1508420	Bacteria	Thermotogae	Thermotogae	Thermotogales	Thermotogaceae	Aquatic	Hot spring	Chemoheterotroph	fermentation,sulfur-reduction,thiosulfate-reduction	In the presence of yeast extract, grows on D-glucose, trehalose, cellobiose, D-arabinose, D-xylose, D-ribose and pyruvate. Uses thiosulfate and elemental sulfur, but not sulfate, sulfite or nitrate, as electron acceptors. In the absence of electron acceptors, syntrophic growth is observed with hydrogen scavengers such as M. thermautotrophicus		Anaerobe	6	8.6	7.4	50	72	60			0		https://pubmed.ncbi.nlm.nih.gov/24676729/
Desulfurella acetivorans A63, DSM 5264	2512564091	Bacteria	Proteobacteria	Deltaproteobacteria	Desulfurellales	Desulfurellaceae	Aquatic	Caldera	Chemolithotroph	sulfur-reduction	The new isolate is demonstrated to be a true dissimilatory sulfur reducer: it is an obligate anaerobe, it is unable to ferment organic substrates and it can use no electron acceptors other than elemental sulfur. Acetate is the only energy and carbon source, and H2S and CO2 are growth products. No cytochromes were detected.		Anaerobe	4.3	7.3	6.9	43	72	54.5					https://link.springer.com/article/10.1007/BF00247813
Limisphaera ngatamarikiensis	1324935	Bacteria	Verrucomicrobia	Verrucomicrobiae	Verrucomicrobiales	Verrucomicrobia subdivision 3	Aquatic	Hot spring									45	71	62.5					https://pubmed.ncbi.nlm.nih.gov/25575826/
Thermus caliditerrae	1330700	Bacteria	Deinococcus-Thermus	Deinococci	Thermales	Thermaceae	Aquatic	Hot spring	Heterotroph	nitrate-reduction,aerobic respiration	Utilizes L-alanine, Larabinose, L-arginine, L-asparagine, D-fructose, D-galactose, D-glucose, lactose, maltose, D-mannitol, D-mannose, raffinose, L-rhamnose, D-ribose, sodium malate, succinic acid, sucrose, L-threonine, L-tyrosine, L-valine, but not glycerol, sorbitol, trehalose, D-xylitol or D-xylose. Activities of catalase, oxidase and urease are positive		Aerobe	6	8	7	50	70	70	101		<0.5%		https://pubmed.ncbi.nlm.nih.gov/24158953/
Thermomicrobium carboxidum	1401547	Bacteria	Chloroflexi	Thermomicrobia	Thermomicrobiales	Thermomicrobiaceae	Aquatic	Geothermally heated biofilm	Heterotroph	fermentation,aerobic respiration	Catalase positive. Positive for urease, aesculin hydrolysis, gelatinase and b-galactosidase. Negative for indole production from tryptophan, arginine dihydrolase, fermentation and nitrate-reduction. Oxidizes CO. Grows on complex media.		Aerobe	6	9	7	50	70	70			0		https://pubmed.ncbi.nlm.nih.gov/24814334/
Thermoanaerobacter pseudethanolicus	641522655	Bacteria	Firmicutes	Clostridia	Thermoanaerobacterales	Thermoanaerobacteraceae	Wastewater	Sewage Sludge	Chemoorganoheterotroph	fermentation,thiosulfate-reduction	Fermented carbohydrates include xylose, cellobiose, starch, glucose, maltose and sucrose. No growth is observed using CO2/H		Anaerobe	5	9		40	70	68				fomerly known as Clostridium thermohydrosulfuricum	https://pubmed.ncbi.nlm.nih.gov/17911280/
Sulfodiicoccus acidiphilus	1670455	Archaea	Crenarchaeota	Thermoprotei	Sulfolobales	Sulfolobaceae	Aquatic	Hot spring									50	70	67.5					https://www.microbiologyresearch.org/content/journal/ijsem/10.1099/ijsem.0.001881	https://link.springer.com/article/10.1007/BF00408082
Hydrogenobaculum acidophilum	34092	Bacteria	Aquificae	Aquificae	Aquificales	Aquificaceae	Aquatic	Solfataric field	Chemolithoautotroph	hydrogen-oxidation,sulfur-reduction,aerobic respiration	using hydrogen and reduced sulfur compounds as electron donors and carbon dioxide as a carbon source. Requires elemental sulfur or thiosulfate for growth. Hydrogenases are membrane bound and soluble. The soluble hydrogenases do not reduce pyridine nucleotides.		Aerobe	2	6	3.5	50	70	65	101				https://www.microbiologyresearch.org/content/journal/ijsem/10.1099/00207713-43-4-703
Geobacillus zalihae	213419	Bacteria	Firmicutes	Bacilli	Bacillales	Bacillaceae	Industrial	Palm oil mill	Chemoorganotroph	nitrate-reduction,aerobic respiration	It shows positive in catalase test but not oxidase test. It is able to hydrolyze starch but not gelatin and casein. Acids are produced from L-arabinose, D-lactose but not D-mannitol.		Aerobe	5	9	6.5	50	70	65	101		<2%		https://www.ncbi.nlm.nih.gov/pmc/articles/PMC2000885/
Caldisericum exile AZM16c01, NBRC 104410	2513237181	Bacteria	Caldiserica	Caldisericia	Caldisericales	Caldisericaceae	Aquatic	Hot spring	Chemoheterotroph	sulfur-reduction	Sulfate, fumarate, nitrate, nitrite and oxygen are not used as electron acceptors. Fermentation is not observed. Yeast extract is necessary for growth; the following substrates do not support growth: H2/CO2, H2/CO2+acetate, acetate, butyrate, formate, fumarate, glutamate, lactate, malate, propionate, pyruvate, succinate, l-arginine, l-cysteine, arabinose, fructose, galactose, glucose, inositol, m…		Anaerobe	5.5	7.5	6.5	55	70	65			0		https://www.microbiologyresearch.org/content/journal/ijsem/10.1099/ijs.0.010033-0
Caldisericum exile	693075	Bacteria	Caldiserica	Caldisericia	Caldisericales	Caldisericaceae	Aquatic	Hot spring									55	70	65					https://pubmed.ncbi.nlm.nih.gov/19628600/
Methanothermobacter marburgensis Marburg DSM 2133	648028041	Archaea	Euryarchaeota	Methanobacteria	Methanobacteriales	Methanobacteriaceae	Wastewater	Sewage Sludge	Autotroph,Lithotroph	methanogenesis		Na+	Anaerobe	5	8	7.1	45	70	65	300		0.0005		https://pubmed.ncbi.nlm.nih.gov/19376257/
Methanothermobacter thermautotrophicus Delta H	638154510	Archaea	Euryarchaeota	Methanobacteria	Methanobacteriales	Methanobacteriaceae	Wastewater	Sewage Sludge	Autotroph	methanogenesis		Na+	Anaerobe	6	8.8	7.4	40	70	65	101		0.012		https://www.ncbi.nlm.nih.gov/pmc/articles/PMC179657/pdf/1797135.pdf
Methanococcus thermolithotrophicus	2186	Archaea	Euryarchaeota	Methanococci	Methanococcales	Methanococcaceae	Aquatic	Hydrothermal field	Lithotroph	methanogenesis	Hz and formate serve as substrates for methane formation.	Na+	Anaerobe	6	8	7	30	70	65	300	50	0.04		https://link.springer.com/article/10.1007/BF00690816
Marinitoga piezophila KA3	2508501120	Bacteria	Thermotogae	Thermotogae	Petrotogales	Petrotogacceae	Aquatic	Hydrothermal vent	Chemoorganotroph	fermentation,sulfur-reduction	Grows on complex organic compounds and several carbohydrates in the presence of yeast extract. -Cystine and elemental sulfur greatly enhance growth but are not absolutely required		Anaerobe	5	8	6	45	70	65	101	40	0.03		https://pubmed.ncbi.nlm.nih.gov/12148648/#:~:text=Growth%20is%20enhanced%20by%20hydrostatic,20%20min%20at%2040%20MPa).
Streptomyces thermoautotrophicus	1469144	Bacteria	Actinobacteria	Actinobacteria	Streptomycetales	Streptomycetaceae	Terrestrial	Burning charcoal pile									10	70	65					https://www.ncbi.nlm.nih.gov/pmc/articles/PMC185059/
Thermus tengchongensis	1214928	Bacteria	Deinococcus-Thermus	Deinococci	Thermales	Thermaceae	Terrestrial	Heated soil									55	70	65					https://pubmed.ncbi.nlm.nih.gov/23104072/
Carboxydothermus islandicus	661089	Bacteria	Firmicutes	Clostridia	Thermoanaerobacterales	Thermoanaerobacteraceae	Aquatic	Hot spring									50	70	65					https://pubmed.ncbi.nlm.nih.gov/21131500/
Carboxydothermus pertinax	870242	Bacteria	Firmicutes	Clostridia	Thermoanaerobacterales	Thermoanaerobacteraceae	Aquatic	Hot spring (Acidic)									50	70	65					https://pubmed.ncbi.nlm.nih.gov/21908679/
Carboxydothermus siderophilus	441616	Bacteria	Firmicutes	Clostridia	Thermoanaerobacterales	Thermoanaerobacteraceae	Aquatic	Hot spring									52	70	65					https://pubmed.ncbi.nlm.nih.gov/19196756/
Moorella humiferrea	676965	Bacteria	Firmicutes	Clostridia	Thermoanaerobacterales	Thermoanaerobacteraceae	Aquatic	Hot spring									46	70	65					https://pubmed.ncbi.nlm.nih.gov/21531740/
Moorella mulderi	202604	Bacteria	Firmicutes	Clostridia	Thermoanaerobacterales	Thermoanaerobacteraceae	Bioreactor	Thermophilic bioreactor									40	70	65					https://pubmed.ncbi.nlm.nih.gov/12637975/
Moorella stamsii	1266720	Bacteria	Firmicutes	Clostridia	Thermoanaerobacterales	Thermoanaerobacteraceae	Wastewater	Sewer system									50	70	65					https://pubmed.ncbi.nlm.nih.gov/23749275/	https://www.sciencedirect.com/science/article/pii/S0923250804002372
Thermanaeromonas burensis	1226730	Bacteria	Firmicutes	Clostridia	Thermoanaerobacterales	Thermoanaerobacteraceae	Terrestrial	Subterranean clay environment									55	70	65					https://pubmed.ncbi.nlm.nih.gov/26541283/
Thermovenabulum gondwanense	520767	Bacteria	Firmicutes	Clostridia	Thermoanaerobacterales	Thermoanaerobacterales Family III. Incertae Sedis	Aquatic	Basin									50	70	65					https://pubmed.ncbi.nlm.nih.gov/19666811/
Thermodesulfovibrio yellowstonii DSM 11347	643348581	Bacteria	Nitrospirae	Thermodesulfovibrionia	Thermodesulfovibrionales	Thermodesulfovibrionaceae	Aquatic	Thermal waters	Chemoorganotroph	fermentation,sulfate-reduction	With sulfate as an electron acceptor, electron donors are lactate, pyruvate, and hydrogen. Incomplete oxidation to acetate. Acetate, propionate, butyrate, isobutyrate, ethanol, propanol, malate, fumarate, succinate, glucose, fructose, benzoate, valerate, isovalerate, and glutamate are not used as electron donors. With lactate as electron donor, electron acceptors are sulfate, thiosulfate, and sul…		Anaerobe	6.5	7.7.	7	40	70	65					https://pubmed.ncbi.nlm.nih.gov/11541228/
Aciduliprofundum sp MAR08-339	2508501109	Archaea	Euryarchaeota	unclassified	unclassified	unclassified	Aquatic	Hydrothermal vent	Chemolithoautotroph	sulfate-reduction,iron-reduction	NAS-02 grew with sulfur species and Fe3+ as sole electron acceptors, but neither NO3− nor O2. Neither fermentative nor autotrophic growth was observed. It used proteinaceous substances (such as yeast extract and peptone) as the electron donors and carbon sources, but not the other organic carbon compounds tested.		Facultative Anaerobe	4.4	5.5	5	60	70	65	101				https://ediss.sub.uni-hamburg.de/volltexte/2019/8452/pdf/Dissertation.pdf
Conexivisphaera calidus	1874277	Archaea	Candidatus Geothermarchaeota				Aquatic	Hot spring									60	70	65					https://pubmed.ncbi.nlm.nih.gov/31171857/
Thermorudis peleae	1382356	Bacteria	Chloroflexi	Thermomicrobia			Aquatic	Geothermally heated biofilm									55	70	65					https://pubmed.ncbi.nlm.nih.gov/24814334/
Thermosyntropha lipolytica	54294	Bacteria	Firmicutes	Clostridia	Clostridiales	Syntrophomonadaceae	Aquatic	Hot spring									52	70	63					https://www.microbiologyresearch.org/content/journal/ijsem/10.1099/00207713-46-4-1131
Alicyclobacillus acidocaldarius	644736325	Bacteria	Firmicutes	Bacilli	Bacillales	Alicyclobacillaceae	Industrial	Fruit processing	Heterotroph	polysaccharide metabolism,aerobic respiration	The carbon and energy sources utilized include glucose, galactose, glycerol, and Casamino Acids. No growth occurs when succinate, acetate, sorbitol, citrate, or ethanol is the sole carbon source. Only aerobic growth occurs on media containing nitrate. Growth occurs with ammonia but not with nitrate as a sole nitrogen source		Aerobe	2	6	3.5	45	70	62.5	101		<5%		https://www.sciencedirect.com/science/article/abs/pii/S0740002008001378?via%3Dihub	https://www.microbiologyresearch.org/docserver/fulltext/ijsem/42/2/ijs-42-2-263.pdf?expires=1622840554&id=id&accname=guest&checksum=64C7CC3A7D46CF24C3DA154BC5BB7670
Deferribacter desulfuricans SSM1	646564525	Bacteria	Deferribacteres	Deferribacteres	Deferribacterales	Deferribacteraceae	Aquatic	Hydrothermal vent	Heterotroph	sulfur-reduction,nitrate-reduction	Growth uses organic compounds such as yeast extract, tryptone, peptone, casein, Casamino acids, ethanol, citrate, tartrate, fumarate, malate, succinate, propionate, lactate, oxalate, pyruvate, acetate and formate as sole energy and carbon sources. Elemental sulfur, nitrate or arsenate are absolutely required for growth as electron acceptors, being respectively reduced to sulfide, nitrite and arse…		Anaerobe	5	7.5	6.5	40	70	62.5	300				https://pubmed.ncbi.nlm.nih.gov/12807210/
Desulfurobacterium crinifex	206249	Bacteria	Aquificae	Aquificae	Aquificales	Desulfurobacteriaceae	Aquatic	Hydrothermal vent	Chemolithoautotroph	sulfur-reduction,nitrate-reduction	Molecular hydrogen was the sole electron donor used by the strain. Nitrate and elemental sulfur served as electron acceptors, yielding ammonia and hydrogen sulfide, respectively (nitrate-reduction supported higher growth rates than sulfur-reduction)		Anaerobe	5	7.5	6.25	50	70	62.5	200		0.03		https://pubmed.ncbi.nlm.nih.gov/12743834/
Sulfurihydrogenibium subterraneum	171121	Bacteria	Aquificae	Aquificae	Aquificales	Hydrogenothermaceae	Aquatic	Hot Aquifer	Chemolithoautotroph	sulfur-oxidation,thiosulfate-oxidation	capable of growth solely with molecular hydrogen, thiosulfate or elemental sulfur as an electron donor and carbon dioxide as a carbon source (Takai et al., 2002). Other reduced sulfur compounds such as sulfide and cysteine hydrochloride did not serve as electron donors. None of the complex organic substrates (yeast extract, peptone, tryptone, Casamino acid and starch), amino acids, carbohydrates …		Facultative Anaerobe	6.4	8.8	7.5	40	70	62.5			0		https://pubmed.ncbi.nlm.nih.gov/12807207/
Thermanaerovibrio velox	108007	Bacteria	Synergistetes	Synergistia	Synergistales	Synergistaceae	Aquatic	Caldera									45	70	62.5					https://pubmed.ncbi.nlm.nih.gov/10843074/
Thermus amyloliquefaciens	1449080	Bacteria	Deinococcus-Thermus	Deinococci	Thermales	Thermaceae	Aquatic	Hot spring	Heterotroph	nitrate-reduction,aerobic respiration	Glucose, sucrose, glycerol, maltose, raffinose, trehalose, rhamnose, inositol, xylitol, mannitol, sodium malate, mannose and L-arabinose can be utilized as sole carbon sources, but fructose, cellobiose, galactose, succinic acid, xylose and sorbitol are not utilized.		Aerobe	6	8	7	50	70	62.5			0		https://www.microbiologyresearch.org/content/journal/ijsem/10.1099/ijs.0.000289
Alicyclobacillus hesperidum	89784	Bacteria	Firmicutes	Bacilli	Bacillales	Alicyclobacillaceae	Terrestrial	Solfataric field	Heterotroph	polysaccharide metabolism,aerobic respiration	Yeast extract or growth factors are not required for growth. The major fatty acids are ω-cyclohexyl C17: 0 and ωcyclohexyl C19: 0; branched-chain fatty acids are also present. Strains do not reduce nitrate to nitrite. Gelatin and hide powder are hydrolyzed, but elastin and fibrin are not. Strain FR-3 does not hydrolyze starch. Strains FR-3 and FR-6T utilize many hexoses and disaccharides, but pen…		Aerobe	2	6	3.75	40	70	61.5	101				https://www.microbiologyresearch.org/content/journal/ijsem/10.1099/00207713-50-2-451#tab2
Dissulfuribacter thermophilus	1156395	Bacteria	Proteobacteria	Deltaproteobacteria			Aquatic	Hydrothermal vent									28	70	61					https://pubmed.ncbi.nlm.nih.gov/23024145/
Thermoanaerobacterium saccharolyticum JW/SL-YS485, DSM 8691	2519103102	Bacteria	Firmicutes	Clostridia	Thermoanaerobacterales	Thermoanaerobacterales Family III	Aquatic	Hot spring	Chemoorganotroph	fermentation	Ferments a wide variety of carbohydrates, including glucose, fructose, mannose, galactose, maltose, cellobiose, sucrose, lactose, trehalose, xylose, starch, rhamnose, raffinose, and xylan. Cellulose, ribose, melibiose, melezitose, xylitol, and sorbitol are not fermented. No growth occurs in the absence of a fermentable carbohydrate. The fermentation products from either glucose or xylan include e…		Anaerobe	5	7.5	6	45	70	60					https://www.microbiologyresearch.org/content/journal/ijsem/10.1099/00207713-43-1-41
Thermoanaerobacterium xylanolyticum LX-11, DSM 7097	650716095	Bacteria	Firmicutes	Clostridia	Thermoanaerobacterales	Thermoanaerobacterales Family III	Aquatic	Hot spring	Chemoorganotroph	fermentation	Utilizes xylan, mannose, sucrose, cellobiose, arabinose, rhamnose, galactose, fructose, maltose, pyruvate, lactose, and glucose. Cellulose, melibiose, melezitose, xylitol, ribose, raffinose, and lactate are not fermented. The fermentation end products include ethanol, acetic acid, H,, and CO,. Lactate is not detected in fermentation broth.		Anaerobe	5	7.5	6	45	70	60			<1%		https://www.microbiologyresearch.org/content/journal/ijsem/10.1099/00207713-43-1-41
Geobacillus thermokeovorans CCB_US3_UF5	2511231121	Bacteria	Firmicutes	Bacilli	Bacillales	Bacillaceae	Terrestrial	Mud	Chemorganotroph	fermentation,aerobic respiration	Substrates tested which could support growth of all ten strains included: n-alkanes from 13 to 20 carbons in length, 9-heptadecanone, 2-nonadecanone, acetate, butyrate, pyruvate, cellobiose, galactose, glucose, maltose, mannose, ribose, sucrose, trehalose, mannitol, casein, nutrient broth, peptone, tryptone and yeast extract. Substrates tested which were unable to support growth of any included: …		Aerobe			6.85	40	70	60	101		<5%		https://www.sciencedirect.com/science/article/abs/pii/S0723202087800310
Geobacillus toebii	153151	Bacteria	Firmicutes	Bacilli	Bacillales	Bacillaceae	Terrestrial	Compost heap	Chemorganotroph	nitrate-reduction,aerobic respiration	Catalase-positive. Acid is produced from glucose but not from xylose or mannitol. The Voges–Proskauer test is positive		Aerobe	6	9	7.5	45	70	60	101		<5%		https://www.microbiologyresearch.org/content/journal/ijsem/10.1099/00207713-52-6-2251
Anoxybacillus kaynarcensis	1173302	Bacteria	Firmicutes	Bacilli	Bacillales	Bacillaceae	Aquatic	Hot spring									35	70	60					https://pubmed.ncbi.nlm.nih.gov/22736500/
Caldibacillus debilis	301148	Bacteria	Firmicutes	Bacilli	Bacillales	Bacillaceae	Terrestrial	Soil sediment									50	70	60				Formerly known as Geobacillus debilis	https://pubmed.ncbi.nlm.nih.gov/15545458/
Caldithrix abyssi LF13, DSM 13497	2718218154	Bacteria	Calditrichaeota	Calditrichae	Calditrichales	Calditrichaceae	Aquatic	Hydrothermal vent	Chemoorganoheterotroph	fermentation,nitrate-reduction	Able to ferment pyruvate, Casamino acids and proteinaceous substrates. Capable of lithoheterotrophic growth with molecular hydrogen or acetate, in the presence of nitrate. In the course of denitrification, ammonium is produced. Yeast extract is required for growth.		Anaerobe	5.8	7.8	6.9	40	70	60	101		0.025		https://pubmed.ncbi.nlm.nih.gov/12656191/
Clostridium caenicola DSM 19027	659425	Bacteria	Firmicutes	Clostridia	Clostridales	Clostridiaceae	Bioreactor	Bioreactor sludge	Chemoorganotroph	fermentation	Cellobiose, amygdalin, arabinose, glucose, maltose, mannitol, salicin and starch are utilized as carbon and energy sources. The following compounds are not utilized: cellulose, adonitol, dulcitol, erythritol, fructose, galactose, glycerol, glycogen, inositol, inulin, lactose, mannose, melibiose, melezitose, raffinose, rhamnose, ribose, sorbitol, sorbose, sucrose, trehalose, xylitol and xylose. Fe…		Anaerobe	6	8	6.5	50	70	60	101		0.01	cellulose-/cellobiose-digesting	https://pubmed.ncbi.nlm.nih.gov/19542130/
Caloramator australicus	515264	Bacteria	Firmicutes	Clostridia	Clostridiales	Clostridiaceae	Aquatic	Borehole									45	70	60					https://pubmed.ncbi.nlm.nih.gov/19126731/
Caloranaerobacter ferrireducens	1323370	Bacteria	Firmicutes	Clostridia	Clostridiales	Clostridiaceae	Aquatic	Hydrothermal vent									40	70	60					https://pubmed.ncbi.nlm.nih.gov/25736413/
Carboxydocella sporoproducens	285110	Bacteria	Firmicutes	Clostridia	Clostridiales	Clostridiales Family XVI. Incertae Sedis	Aquatic	Hot spring									50	70	60					https://pubmed.ncbi.nlm.nih.gov/16585697/
Caminibacter hydrogeniphilus	152526	Bacteria	Proteobacteria	Epsilonproteobacteria	Nautiliales	Nautiliaceae	Aquatic	Hydrothermal vent									50	70	60					https://pubmed.ncbi.nlm.nih.gov/12148646/
Marinitoga litoralis	570855	Bacteria	Thermotogae	Thermotogae	Petrotogales	Petrotogacceae	Aquatic	Hot spring	Chemoorganotroph	fermentation,sulfur-reduction	able to ferment cellobiose, galactose, glucose, glycogen, lactose, maltose, ribose, starch, brain heart infusion, Casamino acids, casein, peptone, pyruvate, tryptone and yeast extract. Sulfur, cystine and thiosulfate slightly stimulate growth and H2S production is observed in the presence of sulfur.		Anaerobe	5.5	7.5	6	45	70	60			0.026		https://pubmed.ncbi.nlm.nih.gov/19749030/
Rubrobacter taiwanensis	185139	Bacteria	Actinobacteria	Rubrobacteria	Rubrobacterales	Rubrobacteraceae	Aquatic	Hot spring									30	70	60					https://pubmed.ncbi.nlm.nih.gov/15388754/
Thermosyntropha tengcongensis	873078	Bacteria	Firmicutes	Clostridia	Clostridiales	Syntrophomonadaceae	Aquatic	Hot spring									55	70	60					https://www.microbiologyresearch.org/content/journal/ijsem/10.1099/ijs.0.033456-0
Meiothermus ruber DSM 1279	2554235408	Bacteria	Deinococcus-Thermus	Deinococci	Thermales	Thermaceae	Aquatic	Hot spring	Chemoorganoheterotroph	aerobic respiration,carbohydrate metabolism			Aerobe				35	70	60				Also known as Thermus ruber	https://pubmed.ncbi.nlm.nih.gov/1177778/
Thermus caldifontis	1930763	Bacteria	Deinococcus-Thermus	Deinococci	Thermales	Thermaceae	Aquatic	Hot spring	Heterotroph	nitrate-reduction,aerobic respiration	Utilizes L-arabinose, L-arginine, Lasparagine, D-fructose, D-galactose, D-glucose, glycerol, lactose, sodium malate, D-mannitol, D-mannose, D-ribose, Lserine, sucrose and L-tyrosine as sole carbon sources, but not D-cellobiose, inositol, L-proline, D-raffinose, ribitol, Lsorbose, D-trehalose or D-xylose.		Aerobe	6	8	7	50	70	60	101		<1%		https://www.microbiologyresearch.org/content/journal/ijsem/10.1099/ijsem.0.002037
Thermodesulfovibrio aggregans	86166	Bacteria	Nitrospirae	Thermodesulfovibrionia	Thermodesulfovibrionales	Thermodesulfovibrionaceae	Wastewater	Wastewater treatment lagoon	Chemoautotroph	sulfur-reduction	With sulfate as electron acceptor, the electron donors are lactate, hydrogen (in the presence of acetate), formate (in the presence of acetate)and pyruvate. Organic substrates are oxidized incompletely to to acetate. Malate, fumarate, succinate, methanol, 1-propanol, 1-butanol, benzoate, phenol, acetate, propionate and butyrate are not used as electron donors. With lactate as electron donor, the …		Anaerobe	6	8.5	6.75	45	70	60	101				https://pubmed.ncbi.nlm.nih.gov/18984690/
Deferrisoma palaeochoriense	1573172	Bacteria	Proteobacteria	Deltaproteobacteria			Aquatic	Hydrothermal vent									30	70	60					https://pubmed.ncbi.nlm.nih.gov/26610851/
Carboxydocella manganica	744873	Bacteria	Firmicutes	Clostridia	Clostridiales	Clostridiales Family XVI. Incertae Sedis	Aquatic	Hot spring									26	70	59					https://pubmed.ncbi.nlm.nih.gov/21642487/
Thermincola ferriacetica	281456	Bacteria	Firmicutes	Clostridia	Clostridiales	Peptococcaceae	Aquatic	Hot spring									45	70	58.5					https://pubmed.ncbi.nlm.nih.gov/16988758/
Anaerobranca californiensis	182411	Bacteria	Firmicutes	Clostridia	Clostridiales	Proteinivoraceae	Aquatic	Hot spring									45	70	58					https://pubmed.ncbi.nlm.nih.gov/15143017/
Geobacillus caldoxylosilyticus	81408	Bacteria	Firmicutes	Bacilli	Bacillales	Bacillaceae	Terrestrial	Soil sediment	Chemoorganotroph	nitrate-reduction	Acid production from glucose, fructose, sucrose, maltose, trehalose, lactose, galactose, cellobiose, arabinose, ribose and xylose. Starch and casein are hydrolyzed. Strains vary in their utilization of rhamnose and citrate. All strains are negative for indole and urease production, the Voges–Proskauer test (acetylmethylcarbinol production) and anaerobic growth		Anaerobe	6	10		42	70	57.5			<3%	formerly Saccharococcus caldoxylosilyticus or Parageobacillus caldoxylosilyticus	https://pubmed.ncbi.nlm.nih.gov/11760948/	https://www.microbiologyresearch.org/content/journal/ijsem/10.1099/ijsem.0.004550
Geobacillus lituanicus	169283	Bacteria	Firmicutes	Bacilli	Bacillales	Bacillaceae	Aquatic	Oil field	Chemoorganotroph,Heterotroph	nitrate-reduction	Produces acid from l-arabinose, ribose, d-xylose, galactose, mannitol, cellobiose. Catalase and Oxidase positive. Hydrolysis of casin and collagen. Starch digested.		Facultative Anaerobe			6.5	55	70	57.5	101		0		https://www.microbiologyresearch.org/docserver/fulltext/ijsem/54/6/1991.pdf?expires=1626319433&id=id&accname=guest&checksum=70C75F26306FD738681A16ACB2F97BFB
Geobacillus thermodenitrificans	33940	Bacteria	Firmicutes	Bacilli	Bacillales	Bacillaceae	Terrestrial	Soil sediment	Chemoorganotroph	fermentation,nitrate-reduction	Positive for catalase, growth in presence of 3% NaCl, nitrate and nitrite reduction to gas and anaerobic production of gas from nitrate. Most strains are able to hydrolyze starch and a few degrade casein weakly. Negative for indole and urease production and Voges–Proskauer reaction. Glucose, fructose, maltose, trehalose, mannose, lactose, cellobiose, galactose, xylose, ribose and arabinose are ut…		Facultative Anaerobe	6	8		45	70	57.5					https://www.microbiologyresearch.org/content/journal/ijsem/10.1099/00207713-50-3-1331
Anoxybacillus gonensis	198467	Bacteria	Firmicutes	Bacilli	Bacillales	Bacillaceae	Aquatic	Hot spring									40	70	57.5					https://pubmed.ncbi.nlm.nih.gov/13130012/
Cetia pacifica	1424653	Bacteria	Proteobacteria	Epsilonproteobacteria	Nautiliales	Nautiliaceae	Aquatic	Hydrothermal vent									45	70	57.5					https://pubmed.ncbi.nlm.nih.gov/25604337/
Marinitoga okinawensis	389480	Bacteria	Thermotogae	Thermotogae	Petrotogales	Petrotogacceae	Aquatic	Hydrothermal field	Chemoorganotroph	fermentation,sulfur-reduction	fermentation is suppressed, but not completely inhibited by hydrogen. Obligately chemo-organotrophic. Grows with proteinaceous complex compounds such as yeast extract, tryptone peptone and peptone. Several carbohydrates, starch, glucose and glycerol, also support growth with yeast extract. Growth is greatly enhanced by the addition of sulfur and L-cystine		Anaerobe	5	7.4	5.65	30	70	57.5	200		0.0325		https://www.microbiologyresearch.org/content/journal/ijsem/10.1099/ijs.0.64640-0
Moorella perchloratireducens	411923	Bacteria	Firmicutes	Clostridia	Thermoanaerobacterales	Thermoanaerobacteraceae	Industrial	Underground gas storage									40	70	57.5					https://pubmed.ncbi.nlm.nih.gov/17981952/
Oceanotoga teriensis	515440	Bacteria	Thermotogae	Thermotogae	Petrotogales	Petrotogacceae	Aquatic	Oil well	Chemoorganotroph	sulfur-reduction,thiosulfate-reduction	able to grow on glucose, fructose, starch, cellobiose, arabinose, raffinose, xylan, rhamnose, sucrose, xylose, ribose and complex proteinaceous substances such as brain-heart infusion, bio-Trypticase and peptone in the presence of yeast extract. Reduces thiosulfate and elemental sulfur to sulfide. The end products of glucose fermentation are H2, CO2 and acetic acid.		Anaerobe	5.5	9	7.55	25	70	56.5			0.0425		https://www.microbiologyresearch.org/content/journal/ijsem/10.1099/ijs.0.018036-0
Moorella thermoautotrophica	1560	Bacteria	Firmicutes	Clostridia	Thermoanaerobacterales	Thermoanaerobacteraceae	Terrestrial	Soil sediment									36	70	56.5				Formerly known as Clostridium thermoautotrophicum	https://link.springer.com/article/10.1007/BF01571158
Acidothermus cellulolyticus 11B	639633001	Bacteria	Actinobacteria	Actinobacteria	Actinomycetales	Acidothermaceae	Aquatic	Hot spring			grow on Dglucose, D-cellobiose, cellulose, xylan, D-galactose, maltose, sucrose, raffinose, D-mannose, D-mannitol, or Dsorbitol as sole source of carbon and energy, with ammonium ion or amino acids as a source of nitrogen. Grows on Casamino Acids (0.1%) plus tryptone (0.1%); n		Aerobe	3.5	7	5	37	70	55	101				https://www.microbiologyresearch.org/docserver/fulltext/ijsem/36/3/ijs-36-3-435.pdf?expires=1623697641&id=id&accname=guest&checksum=499AB8C381D0CD58AE949C6B53963B30
Anoxybacillus calidus	575178	Bacteria	Firmicutes	Bacilli	Bacillales	Bacillaceae	Industrial	Thermal power plant									35	70	55					https://pubmed.ncbi.nlm.nih.gov/24052627/
Anoxybacillus eryuanensis	651866	Bacteria	Firmicutes	Bacilli	Bacillales	Bacillaceae	Aquatic	Hot spring									35	70	55					https://pubmed.ncbi.nlm.nih.gov/20173008/
Microaerobacter geothermalis	674972	Bacteria	Firmicutes	Bacilli	Bacillales	Bacillaceae	Aquatic	Hot spring									37	70	55					https://pubmed.ncbi.nlm.nih.gov/20358237/
Brassicibacter thermophilus	1548890	Bacteria	Firmicutes	Clostridia	Clostridiales	Clostridiaceae	Aquatic	Marine sediment									30	70	55					https://pubmed.ncbi.nlm.nih.gov/25999591/
Fonticella tunisiensis	1096341	Bacteria	Firmicutes	Clostridia	Clostridiales	Clostridiaceae	Aquatic	Hot spring									45	70	55					https://pubmed.ncbi.nlm.nih.gov/23024143/
Methanothrix thermoacetophila Z-517	2224	Archaea	Euryarchaeota	Methanomicrobia	Methanosarcinales	Methanosaetaceae	Aquatic	Thermal lake	Chemorganotroph	methanogenesis		Na+	Anaerobe				50	70	55	101		0		https://www.microbiologyresearch.org/docserver/fulltext/ijsem/42/3/ijs-42-3-463.pdf?expires=1613489299&id=id&accname=guest&checksum=DF35B67180C81AACCAE917933CB5D96C
Caminibacter mediatlanticus	291048	Bacteria	Proteobacteria	Epsilonproteobacteria	Nautiliales	Nautiliaceae	Aquatic	Hydrothermal vent									45	70	55					https://pubmed.ncbi.nlm.nih.gov/15774661/
Desulfotomaculum nigrificans	1565	Bacteria	Firmicutes	Clostridia	Clostridiales	Peptococcaceae	Wastewater	Wastewater treatment lagoon									30	70	55					https://link.springer.com/article/10.1007/s11021-005-0104-x
Meiothermus rosaceus	142584	Bacteria	Deinococcus-Thermus	Deinococci	Thermales	Thermaceae	Aquatic	Hot spring	Chemoorganoheterotroph	polysaccharide metabolism,aerobic respiration	The species is oxidase- and catalase-positive. Nitrate is not reduced to nitrite. The species utilizes glucose, galactose and acetate, but does not hydrolyze starch and gelatin, or utilize sucrose and maltose		Aerobe	4.5	10	8.5	40	70	55	101				https://academic.oup.com/femsle/article/216/2/263/484426
Meiothermus taiwanensis	1339250	Bacteria	Deinococcus-Thermus	Deinococci	Thermales	Thermaceae	Aquatic	Hot spring	Chemoorganoheterotroph	polysaccharide metabolism,aerobic respiration	The type strain can utilize D- cellobiose, D-fructose, D-galactose, D-glucose, D-mannose, D-mannitol, L-rhamnose, D-melibiose, D-sorbitol, D-xylose, lactose, L-arabinose, L-glutamate, maltose, myo-inositol, pyruvate, ribitol, succinate, sucrose, L-asparagine, L-glutamine, L-proline and L-arginine as carbon sources. It does not hydrolyze starch or xylan and does not utilize citrate, D-trehalose, g…		Aerobe			8	40	70	55					https://www.microbiologyresearch.org/content/journal/ijsem/10.1099/00207713-52-5-1647#tab2
Desulfothermobacter acidiphilus	1938353	Bacteria	Firmicutes	Clostridia	Thermoanaerobacterales	Thermoanaerobacteraceae	Aquatic	Hot spring									42	70	55					https://www.microbiologyresearch.org/content/journal/ijsem/10.1099/ijsem.0.002599
Desulfurella kamchatkensis	79270	Bacteria	Proteobacteria	Deltaproteobacteria	Desulfurellales	Desulfurellaceae	Aquatic	Hot spring									40	70	54					https://pubmed.ncbi.nlm.nih.gov/9731287/
Anoxybacillus kestanbolensis	227476	Bacteria	Firmicutes	Bacilli	Bacillales	Bacillaceae	Aquatic	Hot spring	Chemoorganotroph	fermentation			Facultative Anaerobe	6	10.5	8	40	70	52.5			0.025		https://pubmed.ncbi.nlm.nih.gov/15388701/
Bacillus manusensis	2078954	Bacteria	Firmicutes	Bacilli	Bacillales	Bacillaceae	Aquatic	Hydrothermal field									45	70	52.5					https://pubmed.ncbi.nlm.nih.gov/29458542/
Anoxybacillus ayderensis	265546	Bacteria	Firmicutes	Bacilli	Bacillales	Bacillaceae	Aquatic	Hot spring	Chemoorganotroph	fermentation	Catalase- and oxidase-positive. Starch and gelatin are hydrolyzed. d-Glucose, d-raffinose, d-sucrose, d-xylose, d-fructose, l-arabinose, maltose and d-mannose are utilized. Nitrate is reduced to nitrite. Urease, indole and H2S are not produced		Facultative Anaerobe	6	11	8	30	70	50			0.015		https://pubmed.ncbi.nlm.nih.gov/15388701/
Bacillus thermophilus	1245522	Bacteria	Firmicutes	Bacilli	Bacillales	Bacillaceae	Terrestrial	Compost heap									25	70	50					https://pubmed.ncbi.nlm.nih.gov/23396719/
Anoxybacillus bogrovensis	409997	Bacteria	Firmicutes	Bacilli	Bacillales	Bacillaceae	Aquatic	Hot spring									40	69	65					https://pubmed.ncbi.nlm.nih.gov/18842856/
Pyrinomonas methylaliphatogenes	454194	Bacteria	Acidobacteria	Blastocatellia	Blastocatellales	Pyrinomonadaceae	Terrestrial	Heated soil									50	69	65					https://pubmed.ncbi.nlm.nih.gov/24048862/
Sulfuracidifex tepidarius IC-006	1294262	Archaea	Crenarchaeota	Thermoprotei	Sulfolobales	Sulfolobaceae	Aquatic	Solfataric field	Autotroph,Mixotroph	sulfur-oxidation	They required sulfur or a reduced sulfur compound, and sulfur was oxidized to sulfate. Chemolithoautotrophic or mixotrophic growth utilizing yeast extract or glycogen as carbon sources.		Anaerobe	0.5	5.5	3.5	45	69	65	100		0.007		https://www.microbiologyresearch.org/docserver/fulltext/ijsem/70/3/1837_ijsem003981.pdf?expires=1615919377&id=id&accname=guest&checksum=AF74EE19A063B558019D9A97371BC220
Sulfuracidifex tepidarius IC-007	1294262	Archaea	Crenarchaeota	Thermoprotei	Sulfolobales	Sulfolobaceae	Aquatic	Solfataric field	Autotroph,Mixotroph	sulfur-oxidation	They required sulfur or a reduced sulfur compound, and sulfur was oxidized to sulfate. Chemolithoautotrophic or mixotrophic growth utilizing yeast extract or glycogen as carbon sources.		Anaerobe	0.4	5.5	3.5	45	69	65	100		0.015		https://www.microbiologyresearch.org/docserver/fulltext/ijsem/70/3/1837_ijsem003981.pdf?expires=1615919377&id=id&accname=guest&checksum=AF74EE19A063B558019D9A97371BC220
Desulfothermus naphthae	392844	Bacteria	Proteobacteria	Deltaproteobacteria	Desulfovibrionales	Desulfohalobiaceae	Aquatic	Hydrothermal field									50	69	62.5					https://onlinelibrary.wiley.com/doi/10.1002/9781118960608.gbm01031
Geobacillus thermoglucosidasius	1426	Bacteria	Firmicutes	Bacilli	Bacillales	Bacillaceae	Terrestrial	Soil sediment	Chemorganotroph	polysaccharide metabolism,aerobic respiration	Acid, but not gas, formed from mannitol, xylose, aesculin, cellobiose, dextrin, fructose, glucose, glycerol, maltose, mannose, rhamnose, sulicin, sorbitol, starch, sucrose, trehalose. No acid produced from adonitol, arabinose, dulcitol, erythritol, galactose, glycogen, inositol, inulin, lactose.		Aerobe			7.5	42	69	62	101				https://pubmed.ncbi.nlm.nih.gov/23194806/
Parageobacillus thermoglucosidasius C56-YS93	650716039	Bacteria	Firmicutes	Bacilli	Bacillales	Bacillaceae	Terrestrial	Soil sediment	Chemoorganotroph	nitrate-reduction,aerobic respiration	Acid, but not gas, formed from mannitol, xylose, aesculin, cellobiose, dextrin, fructose, glucose, glycerol, maltose, mannose, rhamnose, sulicin, sorbitol, starch, sucrose, trehalose. No acid produced from adonitol, arabinose, dulcitol, erythritol, galactose, glycogen, inositol, inulin, lactose.		Aerobe	6.5	8.5	6.5	42	69	62			<1%	Also known as thermoglucosidans, formerly known as Geobacillus thermoglucosidans	https://pubmed.ncbi.nlm.nih.gov/23194806/
Anoxybacillus salavatliensis	771855	Bacteria	Firmicutes	Bacilli	Bacillales	Bacillaceae	Aquatic	Pipeline sediment									37	69	60					https://pubmed.ncbi.nlm.nih.gov/21077116/
Clostridium thermoautotrophicum	1560	Bacteria	Firmicutes	Clostridia	Clostridales	Clostridiaceae	Aquatic	Hot spring	Chemolithotroph	fermentation	grew chemolithotrophically with H2 plus CO2 as well as chemoorganotrophically with fructose, glucose, glycerate, or methanol. Under both conditions, acetate was the only organic fermentation product formed in significant amounts	H+/Na+	Anaerobe	4.5	7.6	5.7	36	69	56.5	101			also known as Moorella thermoautotrophica	https://link.springer.com/article/10.1007/BF01571158
Inmirania thermothiophila	1750597	Bacteria	Proteobacteria	Gammaproteobacteria	Chromatiales	Ectothiorhodospiraceae	Aquatic	Hot spring									35	68	65					https://pubmed.ncbi.nlm.nih.gov/26582356/
Calderihabitans maritimus	1246530	Bacteria	Firmicutes	Clostridia	Thermoanaerobacterales	Thermoanaerobacteraceae	Aquatic	Caldera									55	68	65					https://pubmed.ncbi.nlm.nih.gov/23606483/
Acetivibrio thermocellus	2660238162	Bacteria	Firmicutes	Clostridia	Clostridales	Clostridiaceae	Animal	Horse manure	Chemoorganotroph	fermentation	Nitrates not reduced. Acid and gas from cellulose, cellobiose, xylose and hemicelluloses. No fermentation of glucose, fructose, mannose, galactose, arabinose, sucrose, lactose, maltose, melibiose, trehalose, insulin, salicin, dextrin, soluble starch, inositol, sorbitol, dulcitol, mannitol, glycerol, pectin, and gum arabic. Fermentation products include CO2, H2, formic, acetic, lactic, and succini…		Anaerobe				50	68	60				also known as Clostridium thermocellum, Ruminiclostridium thermocellum	https://www.ncbi.nlm.nih.gov/pmc/articles/PMC357262/
Halothermothrix orenii H 168	643348557	Bacteria	Firmicutes	Clostridia	Halanaerobiales	Halanaerobiaceae	Aquatic	Salt lake	Chemoorganotroph	fermentation	Oxidizes carbohydrates including arabinose, cellobiose, fructose, galactose, glucose, melibiose, mannose, starch, ribose, and xylose but not lactose, maltose, rhamnose, sucrose, sorbose, cellulose, formate, acetate, butyrate, propionate, fumarate, lactate, malate, succinate, adonitol, dulcitol, glycerol, mannitol, Casamino Acids, bio-Typcase, or trimethylamine. The end products of fermentation ar…		Anaerobe	5.5	8.2	6.75	45	68	60			0.075	halophilic	https://pubmed.ncbi.nlm.nih.gov/7520742/
Thermosinus carboxydivorans	261685	Bacteria	Firmicutes	Negativicutes	Selenomonadales	Sporomusaceae	Aquatic	Hot spring									40	68	60					https://pubmed.ncbi.nlm.nih.gov/15545483/
Oceanithermus profundus 506, DSM 14977	649633077	Bacteria	Deinococcus-Thermus	Deinococci	Thermales	Thermaceae	Aquatic	Hydrothermal vent	Chemolithoheterotroph	nitrate-reduction	It was able to utilize a wide spectrum of carbohydrates in the presence of either nitrate or oxygen. The highest cell yield was observed in the presence of nitrate with fructose, maltose, sucrose, trehalose, galactose, rhamnose or xylose. It also utilized glucose, lactose and starch, but did not grow with ribose, galactose, arabinose, dextrin or cellobiose. Acetate and propionate were produced du…		Facultative Anaerobe	5.5	8.4	7.5	40	68	60			0.03		https://www.microbiologyresearch.org/content/journal/ijsem/10.1099/ijs.0.02367-0
Carboxydocella thermautotrophica	178899	Bacteria	Firmicutes	Clostridia	Clostridiales	Clostridiales Family XVI. Incertae Sedis	Aquatic	Hot spring									40	68	58					https://pubmed.ncbi.nlm.nih.gov/12508854/
Thermovirga lienii Cas60314, DSM 17291	2505119043	Bacteria	Synergistetes	Synergistia	Synergistales	Synergistaceae	Aquatic	Oil well		fermentation,sulfate-reduction	Yeast extract is required for fermentation of pyruvate, serine and 2-oxoglutarate. Substrates that can be utilized only in medium supplied with yeast extract and cystine are as follows: glutamate, alanine, leucine, isoleucine, valine and arginine. The following substrates are not fermented in the presence of yeast extract, but were not tested in medium supplied with cystine: xylose, ribose, sucro…		Anaerobe	6.2	8	6.75	37	68	58			0.025		https://pubmed.ncbi.nlm.nih.gov/16825627/
Caloramator proteoclasticus	53342	Bacteria	Firmicutes	Clostridia	Clostridiales	Clostridiaceae	Bioreactor	Methanogenic sludge									30	68	55					https://pubmed.ncbi.nlm.nih.gov/9226895/
Thermincola carboxydiphila	278994	Bacteria	Firmicutes	Clostridia	Clostridiales	Peptococcaceae	Aquatic	Hot spring									37	68	55					https://pubmed.ncbi.nlm.nih.gov/16166711/
Thermostilla marina	1742923	Bacteria	Planctomycetes	Planctomycetia	Planctomycetales	Planctomycetaceae	Aquatic	Hydrothermal vent									30	68	55					https://www.microbiologyresearch.org/content/journal/ijsem/10.1099/ijsem.0.000767
Thermoanaerobacterium aciditolerans	242698	Bacteria	Firmicutes	Clostridia	Thermoanaerobacterales	Thermoanaerobacterales Family III. Incertae Sedis	Aquatic	Hot spring									37	68	55					https://pubmed.ncbi.nlm.nih.gov/17267961/
Nautilia lithotrophica	128945	Bacteria	Proteobacteria	Epsilonproteobacteria	Nautiliales	Nautiliaceae	Aquatic	Hydrothermal vent									37	68	53					https://pubmed.ncbi.nlm.nih.gov/12148643/
Thermoanaerobacterium calidifontis	715028	Bacteria	Firmicutes	Clostridia	Thermoanaerobacterales	Thermoanaerobacterales Family III. Incertae Sedis	Aquatic	Hot spring									38	68	52.5					https://pubmed.ncbi.nlm.nih.gov/23661196/
Lebetimonas acidiphila	267990	Bacteria	Proteobacteria	Epsilonproteobacteria	Nautiliales	Nautiliaceae	Aquatic	Hydrothermal vent									30	68	50					https://www.microbiologyresearch.org/content/journal/ijsem/10.1099/ijs.0.63330-0
Rubrobacter calidifluminis	1392640	Bacteria	Actinobacteria	Rubrobacteria	Rubrobacterales	Rubrobacteraceae	Aquatic	Hot stream									43	67.5	60					https://pubmed.ncbi.nlm.nih.gov/24780859/
Rubrobacter naiadicus	1392641	Bacteria	Actinobacteria	Rubrobacteria	Rubrobacterales	Rubrobacteraceae	Aquatic	Hot stream									43	67.5	60					https://pubmed.ncbi.nlm.nih.gov/24780859/
Alicyclobacillus cellulosilyticus	1003997	Bacteria	Firmicutes	Bacilli	Bacillales	Alicyclobacillaceae	Industrial	Steamed cedar chips	Chemoautotroph	iron-reduction,aerobic respiration	The following substrates are utilized as single or complex carbon sources: d-cellobiose, d-galactose, d-glucose, d-maltose, d-mannose, d-raffinose (weakly), d-xylose, l-arabinose, lactulose, ribose (weakly), sodium l-lactate, sucrose, malt extract, and malt extract broth. The following substrates are not utilized: d-fructose, d-mannitol, d-sorbitol, d-trehalose, glycerol, glycine, glucosamine hyd…		Aerobe	3.5	6.5	4.8	40	67.5	55			0	cellulolytic, and endospore-forming bacterium	https://pubmed.ncbi.nlm.nih.gov/24711593/
Anoxybacillus thermarum	404937	Bacteria	Firmicutes	Bacilli	Bacillales	Bacillaceae	Aquatic	Hot spring									55	67	65					https://pubmed.ncbi.nlm.nih.gov/19710998/
Hydrogenophilus hirschii	85993	Bacteria	Proteobacteria	Hydrogenophilalia	Hydrogenophilales	Hydrogenophilaceae	Aquatic	Hot spring									50	67	63					https://pubmed.ncbi.nlm.nih.gov/11321094/
Planifilum fulgidum	201973	Bacteria	Firmicutes	Bacilli	Bacillales	Thermoactinomycetaceae	Terrestrial	Compost heap (hyperthermal)									50	67	62.5					https://pubmed.ncbi.nlm.nih.gov/16166716/
Caldanaerobius fijiensis	456330	Bacteria	Firmicutes	Clostridia	Thermoanaerobacterales	Thermoanaerobacteraceae	Aquatic	Hot spring									40	67	61.5					https://pubmed.ncbi.nlm.nih.gov/18319475/
Anoxybacillus kamchatkensis	196180	Bacteria	Firmicutes	Bacilli	Bacillales	Bacillaceae	Terrestrial	Heated soil									38	67	60					https://pubmed.ncbi.nlm.nih.gov/16142505/
Desulfurispora thermophila	265470	Bacteria	Firmicutes	Clostridia	Clostridiales	Peptococcaceae	Industrial	Acidic water treatment									40	67	60					https://pubmed.ncbi.nlm.nih.gov/17473265/
Thermoplasma volcanium GSS1	638154522	Archaea	Euryarchaeota	Thermoplasmata	Thermoplasmatales	Thermoplasmataceae	Aquatic	Solfataric field	Organotroph	sulfur-reduction	Best growth was obtained in the presence of elemental sulfur. In the absence of sulfur, growth was much weaker, yielding final cell concentrations about 10 times lower than with sulfur. Without sulfur, growth was completely inhibited by CO2. addition of elemental sulfur had no influence on growth and neither H2S nor H2S04 were observed as products. All isolates require yeast extract for growth as…	?H+	Facultative Anaerobe	1	4	2	33	67	60	300				https://www.sciencedirect.com/science/article/abs/pii/S0723202088800316	https://link.springer.com/referenceworkentry/10.1007%2F0-387-30743-5_2
Tepidimicrobium xylanilyticum	1123352	Bacteria	Firmicutes	Tissierellia			Bioreactor	Thermophilic anaerobic digester									25	67	60					https://pubmed.ncbi.nlm.nih.gov/19625437/
Methylothermus thermalis	317575	Bacteria	Proteobacteria	Gammaproteobacteria	Methylococcales	Methylothermaceae	Aquatic	Hot spring									37	67	58					https://pubmed.ncbi.nlm.nih.gov/16166682/
Anoxybacillus rupiensis	311460	Bacteria	Firmicutes	Bacilli	Bacillales	Bacillaceae	Aquatic	Hot spring									35	67	55					https://pubmed.ncbi.nlm.nih.gov/17505776/
Anoxybacillus tepidamans	265948	Bacteria	Firmicutes	Bacilli	Bacillales	Bacillaceae	Aquatic	Heated soil									39	67	55					https://pubmed.ncbi.nlm.nih.gov/15545484/
Anoxybacillus pushchinensis	150248	Bacteria	Firmicutes	Bacilli	Bacillales	Bacillaceae	Animal	Manure	Chemoorganotroph	fermentation	The bacterium fermented D-glucose, sucrose, D-fructose, D-trehalose and starch as carbon and energy sources. It required vitamins and its growth is stimulated by yeast extract. The major metabolic products were H2 and acetate. Cells were catalase-negative and could reduce nitrate to nitrite.		Anaerobe	8	10.5	9.5	37	66	62			0.01		https://pubmed.ncbi.nlm.nih.gov/11155986/
Thermoanaerobacterium aotearoense	47490	Bacteria	Firmicutes	Clostridia	Thermoanaerobacterales	Thermoanaerobacterales Family III. Incertae Sedis	Aquatic	Hot spring									35	66	61.5					https://www.microbiologyresearch.org/content/journal/ijsem/10.1099/00207713-46-2-388
Anoxybacillus vitaminiphilus	581036	Bacteria	Firmicutes	Bacilli	Bacillales	Bacillaceae	Aquatic	Hot spring									38	66	58.5					https://pubmed.ncbi.nlm.nih.gov/23728374/
Meiothermus cateniformans	482825	Bacteria	Deinococcus-Thermus	Deinococci	Thermales	Thermaceae	Aquatic	Hot spring	Chemoorganoheterotroph	nitrate-reduction,aerobic respiration	Starch and xylan are not degraded. Casein is not hydrolyzed by the type strain. Nitrate is reduced by strain L462. The following substrates are utilized: L-arginine, L-asparagine, cellobiose, D-fructose, D-galactose, D-glucose, L-glutamate, maltose, mannitol, Dmannose, L-proline, pyruvate, L-serine, sorbitol and Dxylose. The following compounds are not utilized by the type strain: L-arabinose, ci…		Aerobe	5.5	10	8.25	30	66	57.5					https://pubmed.ncbi.nlm.nih.gov/19661497/
Anaerobranca horikoshii	42448	Bacteria	Firmicutes	Clostridia	Clostridiales	Proteinivoraceae	Terrestrial	Soil sediment									34	66	57					https://pubmed.ncbi.nlm.nih.gov/8590672/
Natrinema thermophila	1608465	Archaea	Euryarchaeota	Halobacteria	Natrialbales	Natrialbaceae	Terrestrial	Solar saltern	Chemoorganotroph	nitrate-reduction			Anaerobe	7	9	7.5	20	66	50	101		0.23		https://www.nature.com/articles/s41598-018-25887-7#Sec2
Caloranaerobacter azorensis	116090	Bacteria	Firmicutes	Clostridia	Clostridiales	Clostridiaceae	Aquatic	Hydrothermal vent									45	65	65					https://pubmed.ncbi.nlm.nih.gov/11594610/
Methanothermococcus thermolithotrophicus SN-1	2186	Archaea	Euryarchaeota	Methanococci	Methanococcales	Methanococcaceae	Aquatic	Hydrothermal vent	Autotroph	methanogenesis		Na+	Anaerobe	5.1	7.5	5.4	60	65	65			0.03		https://link.springer.com/referenceworkentry/10.1007%2F978-3-642-38954-2_410	https://onlinelibrary-wiley-com.proxy.libraries.rutgers.edu/doi/pdfdirect/10.1002/bit.260411008
Geobacillus thermantarcticus	186116	Bacteria	Firmicutes	Bacilli	Bacillales	Bacillaceae	Terrestrial	Soil sediment	Chemoorganotroph	polysaccharide metabolism,aerobic respiration	Yeast extract, glucose, trehalose and xylose support the growth.		Aerobe	5.5	9	6	37	65	63	101			formerly Bacillus thermantarcticus	https://link.springer.com/article/10.1007/s003000050034
Parageobacillus thermantarcticus	186116	Bacteria	Firmicutes	Bacilli	Bacillales	Bacillaceae	Terrestrial	Heated soil									37	65	63				Also known as Bacillus thermantarcticus and Geobacillus thermantarcticus	https://link.springer.com/article/10.1007/s003000050034
Dichotomicrobium thermohalophilum	933063	Bacteria	Proteobacteria	Alphaproteobacteria	Rhizobiales	Hyphomicrobiaceae	Aquatic	Lake									13	65	63					https://www.sciencedirect.com/science/article/pii/S072320208980027X
Anoxybacillus amylolyticus	294699	Bacteria	Firmicutes	Bacilli	Bacillales	Bacillaceae	Terrestrial	Heated soil									45	65	61					https://pubmed.ncbi.nlm.nih.gov/16682297/
Thermomarinilinea lacunofontalis	1081799	Bacteria	Chloroflexi	Anaerolineae	Anaerolineales	Anaerolineaceae	Aquatic	Hydrothermal vent	Heterotroph	fermentation	Growth occurs with yeast extract, tryptone, peptone, casein, gelatin, chitin, glutamate, alanine, mannitol and citrate.		Anaerobe	5.5	7.3	6	37	65	60			0.01		https://pubmed.ncbi.nlm.nih.gov/23666537/
Aeribacillus composti	1868734	Bacteria	Firmicutes	Bacilli	Bacillales	Bacillaceae	Terrestrial	Compost heap									50	65	60					https://pubmed.ncbi.nlm.nih.gov/28984237/
Anoxybacillus caldiproteolyticus	247480	Bacteria	Firmicutes	Bacilli	Bacillales	Bacillaceae	Wastewater	Sewage Sludge									35	65	60				Formerly known as Geobacillus caldoproteolyticus	https://pubmed.ncbi.nlm.nih.gov/15322950/
Anoxybacillus geothermalis	1490051	Bacteria	Firmicutes	Bacilli	Bacillales	Bacillaceae	Industrial	Power platform									40	65	60					https://www.microbiologyresearch.org/content/journal/ijsem/10.1099/ijsem.0.001125
Caldalkalibacillus thermarum	296745	Bacteria	Firmicutes	Bacilli	Bacillales	Bacillaceae	Aquatic	Hot spring									45	65	60					https://pubmed.ncbi.nlm.nih.gov/16738094/
Caldithrix palaeochoryensis	650508	Bacteria	Calditrichaeota	Calditrichae	Calditrichales	Calditrichaceae	Terrestrial	Heated soil									40	65	60					https://pubmed.ncbi.nlm.nih.gov/19854873/
Caloramator boliviensis	568790	Bacteria	Firmicutes	Clostridia	Clostridiales	Clostridiaceae	Aquatic	Hot spring									45	65	60					https://pubmed.ncbi.nlm.nih.gov/21908677/
Deferribacter abyssi	213806	Bacteria	Deferribacteres	Deferribacteres	Deferribacterales	Deferribacteraceae	Aquatic	Hydrothermal vent									45	65	60					https://pubmed.ncbi.nlm.nih.gov/13130062/
Deferribacter thermophilus	53573	Bacteria	Deferribacteres	Deferribacteres	Deferribacterales	Deferribacteraceae	Aquatic	Oil well									50	65	60					https://www.microbiologyresearch.org/content/journal/ijsem/10.1099/00207713-47-2-505
Herbivorax saccincola	1677857	Bacteria	Firmicutes	Clostridia	Clostridiales	Hungateiclostridiaceae	Bioreactor	Thermophilic biogas plant									45	65	60					https://pubmed.ncbi.nlm.nih.gov/27499077/
Kosmotoga arenicorallina	688066	Bacteria	Thermotogae	Thermotogae	Kosmotogales	Kosmotogaceae	Aquatic	Hot spring	Chemoorganotroph	sulfur-reduction	Yeast extract is required for growth. A few carbohydrates: glycerol, maltose and xylose support growth with yeast extract. Sulfur and L-cystine could be reduced.		Anaerobe	6.2	8	7.1	50	65	60	150		0.03		https://link.springer.com/article/10.1007%2Fs00203-010-0611-7
Methanothrix thermoacetophila CALS-1	2224	Archaea	Euryarchaeota	Methanomicrobia	Methanosarcinales	Methanosaetaceae	Bioreactor	Digester sludge	Chemorganotroph	methanogenesis	Acetate was the only substrate of those tested which was used for methanogenesis	Na+	Anaerobe	6	8	6.5	45	65	60	100	200	0		https://www.microbiologyresearch.org/docserver/fulltext/ijsem/42/3/ijs-42-3-463.pdf?expires=1613489299&id=id&accname=guest&checksum=DF35B67180C81AACCAE917933CB5D96C
Nautilia abyssi	498371	Bacteria	Proteobacteria	Epsilonproteobacteria	Nautiliales	Nautiliaceae	Aquatic	Hydrothermal vent									33	65	60					https://pubmed.ncbi.nlm.nih.gov/19502307/
Ammoniibacillus agariperforans	1229250	Bacteria	Firmicutes	Bacilli	Bacillales	Paenibacillaceae	Industrial	Compost heap									50	65	60					https://pubmed.ncbi.nlm.nih.gov/25404482/
Desulfotomaculum solfataricum	190967	Bacteria	Firmicutes	Clostridia	Clostridiales	Peptococcaceae	Aquatic	Solfataric field									48	65	60					https://pubmed.ncbi.nlm.nih.gov/13129999/
Marinitoga hydrogenitolerans	16785	Bacteria	Thermotogae	Thermotogae	Petrotogales	Petrotogacceae	Aquatic	Hydrothermal vent	Chemoorganotroph	fermentation,sulfur-reduction	able to ferment glucose, maltose, pyruvate, starch, glycogen, chitin, yeast extract, brain heart infusion, peptone and casein. Fermentation products identified on glucose are acetate, ethanol, formate, hydrogen and CO2. Sulfur, cystine and thiosulfate stimulate growth slightly and H2S production is observed with sulfur and cystine.		Anaerobe	4.5	8.5	6	35	65	60	101		0.027		https://pubmed.ncbi.nlm.nih.gov/15879258/
Petrotoga halophila	301141	Bacteria	Thermotogae	Thermotogae	Petrotogales	Petrotogacceae	Aquatic	Oil well	Organoheterotroph	fermentation,sulfur-reduction	Ferments D-arabinose, cellobiose, fructose, galactose, glucose, lactose, maltose, rhamnose, ribose, starch, sucrose, xylose, xylan and pyruvate. Under anaerobic conditions, glucose is fermented into acetate, lactate, L-alanine, H2 and CO2. No L-alanine is produced in the presence of elemental sulfur as the terminal electron acceptor. Acetate, fumarate, succinate, mannose, raffinose, methanol, Cas…		Anaerobe	5.6	7.8	6.95	45	65	60			0.05		https://pubmed.ncbi.nlm.nih.gov/17220438/
Petrotoga japonica	665105	Bacteria	Thermotogae	Thermotogae	Petrotogales	Petrotogacceae	Aquatic	Oil field	Organoheterotroph	fermentation,sulfur-reduction,thiosulfate-reduction	Growth was observed on starch, beechwood xylan, maltose, cellobiose, sucrose, lactose, glucose, galactose, fructose, casamino acids, mannose, arabinose, xylose, and ribose as carbon and energy sources. Raffinose and rhamnose are not utilized as substrates. The fermentation products detected in cultures growing on glucose were hydrogen gas, carbon dioxide, acetic acid, and l-alanine.		Anaerobe	5	9	7.5	40	65	60			0.0075		https://pubmed.ncbi.nlm.nih.gov/24604301/
Picrophilus oshimae	46632	Archaea	Euryarchaeota	Thermoplasmata	Thermoplasmatales	Picrophilaceae	Terrestrial	Solfataric field	Heterotroph	aerobic respiration	grew heterotrophically on yeast extract and poorly on tryptone		Aerobe	0		0.7	45	65	60					https://www.ncbi.nlm.nih.gov/pmc/articles/PMC177581/
Picrophilus torridus	638154512	Archaea	Euryarchaeota	Thermoplasmata	Thermoplasmatales	Picrophilaceae	Terrestrial	Solfataric field	Heterotroph	aerobic respiration	heterotrophically on yeast extract and poorly on tryptone	Na+	Aerobe	0	3.5	0.7	47	65	60	101				https://www.microbiologyresearch.org/docserver/fulltext/ijsem/46/3/ijs-46-3-814.pdf?expires=1613499598&id=id&accname=guest&checksum=C8169A1FCFB177AD7D6A990E050D3F87	https://aem.asm.org/content/aem/59/9/2918.full.pdf
Rubrobacter xylanophilus DSM 9941	637000248	Bacteria	Actinobacteria	Rubrobacteria	Rubrobacterales	Rubrobacteraceae	Industrial	Thermal waters		nitrate-reduction,aerobic respiration	Cytochrome oxidase, catalase, and P-galactosidase are present. Xylan is hydrolyzed. Non-fermentative. Nitrate is reduced to nitrite. Growth occurs in Thennus medium containing 6.0% NaCl. Gelatin, hide powder azure, arbutin, esculin, and hippurate are hydrolyzed. Growth occurs on many common sugars, organic acids, and amino acids		Aerobe	6.5	9.5	8.25	45	65	60					https://www.microbiologyresearch.org/content/journal/ijsem/10.1099/00207713-46-2-460
Desulfacinum infernum	35837	Bacteria	Proteobacteria	Deltaproteobacteria	Syntrophobacterales	Syntrophobacteraceae	Aquatic	Oil well									40	65	60					https://www.microbiologyresearch.org/content/journal/ijsem/10.1099/00207713-45-1-85
Meiothermus luteus	2026184	Bacteria	Deinococcus-Thermus	Deinococci	Thermales	Thermaceae	Aquatic	Hot spring	Chemoorganoheterotroph	polysaccharide metabolism,aerobic respiration	Utilizes d-mannose, ribose, sucrose, d-maltose, d-galactose, rhamanose, d-fructose, d-sorbitol, d-trehalose, d-raffinose and sodium malate as the sole carbon sources. Utilizes l-alanine, l-asparagine, l-threonine, l-serine, l-tyrosine and l-valine as nitrogen and energy sources. Activities of alkaline phosphatase, esterase (C4), esterase lipase (C8), leucine arylamidase, acidic phosphatase, napht…		Aerobe	6	9	7.5	50	65	60	101		0.0025		https://pubmed.ncbi.nlm.nih.gov/28792366/
Oceanithermus desulfurans	227924	Bacteria	Deinococcus-Thermus	Deinococci	Thermales	Thermaceae	Aquatic	Hydrothermal vent									30	65	60					https://www.microbiologyresearch.org/content/journal/ijsem/10.1099/ijs.0.02962-0
Thermonema rossianum	55505	Bacteria	Bacteroidetes	Cytophagia	Cytophagales	Thermonemataceae	Aquatic	Hot spring									35	65	60					https://pubmed.ncbi.nlm.nih.gov/8995813/
Geobacillus jurassicus	235932	Bacteria	Firmicutes	Bacilli	Bacillales	Bacillaceae	Aquatic	Oil field	Chemoorganotroph	aerobic respiration,monosaccharide metabolism,polysaccharide metabolism	Acids, but not gases, are produced from arabinose, cellobiose, galactose, glycerol, glucose, fructose, maltose, mannose, mannitol, ribose, sucrose and trehalose. No acids are produced from adonitol, inositol, lactose, raffinose, rhamnose, sorbitol, sorbose, or xylose. The utilized carbon and energy sources are hydrocarbons (C6, C10, C11, C14 and C16), methane-naphthenic oil, acetate, butyrate, py…		Aerobe	6.4	7.8	7.1	45	65	59	101		0.005		https://pubmed.ncbi.nlm.nih.gov/15709364/
Petrotoga mobilis	641228500	Bacteria	Thermotogae	Thermotogae	Petrotogales	Petrotogacceae	Aquatic	Oil reservoir	Organoheterotroph	fermentation,sulfate-reduction	Growth was observed on : starch, xylan, maltodextrin, maltose, cellobiose, sucrose, lactose, glucose, galactose, fructose, arabinose, xylose, ribose and rhamnose as carbon and energy sources. Highest yield was obtained with ribose, maltose and dextrin.		Anaerobe	5.5	8.5	6.75	40	65	59	200		0.035	xylanolytic	https://pubmed.ncbi.nlm.nih.gov/9734057/
Planifilum fimeticola	201975	Bacteria	Firmicutes	Bacilli	Bacillales	Thermoactinomycetaceae	Terrestrial	Compost heap (hyperthermal)									50	65	59					https://pubmed.ncbi.nlm.nih.gov/16166716/
Mesoaciditoga lauensis	1495039	Bacteria	Thermotogae	Thermotogae	Mesoaciditogales	Mesoaciditogaceae	Aquatic	Hydrothermal vent	Chemoorganotroph	fermentation,sulfur-reduction	Grows on yeast extract, peptone, maltose, sucrose, fructose, glucose, tryptone, starch and xylose. Yeast extract and cystine enhance growth.		Anaerobe	4.1	6	5.6	45	65	58.5			0.03		https://pubmed.ncbi.nlm.nih.gov/23959829/
Acetomicrobium flavidum	49896	Bacteria	Synergistetes	Synergistia	Synergistales	Synergistaceae	Wastewater	Sewage Sludge									35	65	58					https://www.sciencedirect.com/science/article/pii/S0723202084800399
Thermacetogenium phaeum PB, DSM 12270	2521172702	Bacteria	Firmicutes	Clostridia	Thermoanaerobacterales	Thermoanaerobacteraceae	Bioreactor	Methanogenic reactor	Chemoorganotroph,Chemoautotroph	sulfate-reduction,thiosulfate-reduction	Methanol, ethanol, npropanol, n-butanol, 2,3-butanediol, ethanolamine, pyruvate, 3,4,5-trimethoxybenzoate, syringate, vanillate, glycine, cysteine, formate, and hydrogen}CO# are utilized in pure culture. Acetate is the primary fermentation product. Sugars are not utilized. Organic nutrients such as yeast extract are not required for growth. Acetate is oxidized to CO2 in co-culture with hydrogen-u…		Anaerobe	5.9	8.4	6.8	40	65	58	101			syntrophic in co-culture with a thermophilic hydrogenotrophic methanogen	https://pubmed.ncbi.nlm.nih.gov/10939667/
Moorella glycerini	55779	Bacteria	Firmicutes	Clostridia	Thermoanaerobacterales	Thermoanaerobacteraceae	Aquatic	Hot spring									43	65	58					https://pubmed.ncbi.nlm.nih.gov/9336894/
Thermicanus aegyptius	94009	Bacteria	Firmicutes	Bacilli	Bacillales	Bacillales Family X. Incertae Sedis	Terrestrial	Oxic soil									37	65	57.5					https://pubmed.ncbi.nlm.nih.gov/10543831/
Clostridium clariflavum EBR 45, DSM 19732	2507262051	Bacteria	Firmicutes	Clostridia	Clostridales	Clostridiaceae	Bioreactor	Bioreactor sludge	Chemoorganotroph	fermentation	Cellulose and cellobiose are utilized as sole carbon and energy sources; fermentation products are hydrogen, carbon dioxide, acetate, lactate, ethanol and a small amount of formate. The following compounds are not utilized: glucose, adonitol, amygdalin, arabinose, dulcitol, erythritol, fructose, galactose, glycerol, glycogen, inositol, inulin, lactose, maltose, mannitol, mannose, melibiose, melez…		Anaerobe	6	8	7.5	45	65	57.5	101		0.004	cellulose-/cellobiose-digesting	https://pubmed.ncbi.nlm.nih.gov/19542130/
Caminicella sporogenes	166485	Bacteria	Firmicutes	Clostridia	Clostridiales	Clostridiaceae	Aquatic	Hydrothermal vent									45	65	57.5					https://pubmed.ncbi.nlm.nih.gov/12361265/
Defluviitalea phaphyphila	1473580	Bacteria	Firmicutes	Clostridia	Clostridiales	Defluviitaleaceae	Aquatic	Deep-sea sediments									45	65	57.5					https://journals.asm.org/doi/10.1128/AEM.03297-15
Methylothermus subterraneus	697197	Bacteria	Proteobacteria	Gammaproteobacteria	Methylococcales	Methylothermaceae	Aquatic	Aquifer									37	65	57.5					https://pubmed.ncbi.nlm.nih.gov/21148670/
Desulfotomaculum peckii	1236215	Bacteria	Firmicutes	Clostridia	Clostridiales	Peptococcaceae	Wastewater	Wastewater treatment lagoon									50	65	57.5					https://pubmed.ncbi.nlm.nih.gov/23064354/
Desulfotomaculum thermoacetoxidans	58136	Bacteria	Firmicutes	Clostridia	Clostridiales	Peptococcaceae	Bioreactor	Benzoate enrichment									45	65	57.5					https://link.springer.com/article/10.1007/BF00249012
Acetomicrobium mobile DSM 13181	2509601011	Bacteria	Synergistetes	Synergistia	Synergistales	Synergistaceae	Wastewater	Wastewater treatment lagoon	Chemoorganotroph	fermentation	Ferments malate, tartrate, pyruvate, glycerol, starch, glucose, fructose, gluconate, Casamino acids, tryptone and yeast extract. Carbohydrates and organic acids are converted to acetate, hydrogen and CO# . Oxidizes leucine to isovalerate with crotonate as electron acceptor, but not in coculture with a methanogenic partner. Thiosulfate, sulfur and cystine are reduced to sulfide. Crotonate is reduc…		Anaerobe	5.4	8.7	6.95	35	65	57.5	140		0	formerly Anaerobaculum mobile	https://www.microbiologyresearch.org/content/journal/ijsem/10.1099/00207713-52-1-157
Meiothermus rufus	604332	Bacteria	Deinococcus-Thermus	Deinococci	Thermales	Thermaceae	Aquatic	Hot spring	Chemoorganoheterotroph	nitrate-reduction,aerobic respiration	Degradation of hippurate, aesculin, arbutin, elastin, starch, gelatine, casein and xylan is positive. Alkaline phosphatase, esterase (C 4), esterase lipase (C 8), leucine arylamidase, acid phosphatase, naphthol-AS-BIphosphohydrolase, b-galactosidase, a-glucosidase and b-glucosidase test positive in API ZYM; other activities test negative. Strains CAL-4T and CAL-12 assimilated D-glucose, D-fructos…		Aerobe	6.5	9.5	8	35	65	57.5	101		<1%		https://pubmed.ncbi.nlm.nih.gov/19577874/
Meiothermus timidus	307124	Bacteria	Deinococcus-Thermus	Deinococci	Thermales	Thermaceae	Aquatic	Hot spring	Chemoorganoheterotroph	nitrate-reduction,aerobic respiration	Strains SPS-243T, RQ-10 and RQ-12 utilize D-glucose, D-fructose, D-melibiose, D-cellobiose, sucrose, D-trehalose, D-raffinose, D-xylose, L- arabinose, D-sorbitol, D-mannitol, pyruvate, succinate, L-serine, Lasparagine, L- arginine, L-glutamine and L-proline.		Aerobe	5.5	10	7.5		65	57.5	101			Also known as Calidithermus timidus	https://academic.oup.com/femsle/article/245/1/39/483310
Marinithermofilum abyssi	1571185	Bacteria	Firmicutes	Bacilli	Bacillales	Thermoactinomycetaceae	Aquatic	Marine sediment									35	65	57.5					https://pubmed.ncbi.nlm.nih.gov/25957053/
Moorella thermoacetica ATCC 39073	637000167	Bacteria	Firmicutes	Clostridia	Thermoanaerobacterales	Thermoanaerobacteraceae	Animal	Horse manure	Chemolithotroph	fermentation,thiosulfate-reduction,nitrate-reduction,nitrite-reduction	Utilizes glucose, fructose, xylose, H2, CO, Methanol, ethanol, n-propanol, n-butanol, Formate, oxalate, glyoxylate, glycolate, pyruvate, lactate, and several methoxylated ad aromic compounds.		Anaerobe	5.7	7.7	6.8	45	65	57.5				formerly known as Clostridium thermoaceticum	https://www.ncbi.nlm.nih.gov/pmc/articles/PMC373636/
Thermosynechococcus elongatus BP-1	637000320	Bacteria	Cyanobacteria	Cyanobacteria	Synechococcales	Synechococcaceae	Aquatic	Hot spring	Photoautotroph	photosynthesis,photoreduction,aerobic respiration			Aerobe				30	65	57					https://www.ncbi.nlm.nih.gov/pmc/articles/PMC451613/
Defluviitoga tunisiensis	1006576	Bacteria	Thermotogae	Thermotogae	Petrotogales	Petrotogaceae	Bioreactor	Whey Digester	Chemoorganotroph	fermentation	Yeast extract required for growth. Arabinose, cellobiose, fructose, galactose, glucose, lactose, maltose, mannose, raffinose, ribose, sucrose, xylose, microcrystalline cellulose, xylan and yeast extract are used as electron donors, but not mannitol, Casamino acids, peptone, acetate, lactate, fumarate, pyruvate, succinate, ethanol, H2/CO2 or formate. Acetate, H2 and CO2 are the end products of glu…		Anaerobe	6.7	7.9	6.9	37	65	55	202		0.005		https://pubmed.ncbi.nlm.nih.gov/21828011/
Alicyclobacillus sendaiensis	192387	Bacteria	Firmicutes	Bacilli	Bacillales	Alicyclobacillaceae	Terrestrial	Soil sediment	Heterotroph	polysaccharide metabolism,aerobic respiration	Positive in the Voges–Proskauer reaction and the nitrate-reduction test, but negative in the oxidation/fermentation test and for H2S production, catalase, oxidase, arginine dihydrolase, lysine decarboxylase, ornithine decarboxylase, tryptophan deaminase, β-galactosidase and urease.		Aerobe	2.5	6.5	5.5	40	65	55	101		<4%		https://www.microbiologyresearch.org/content/journal/ijsem/10.1099/ijs.0.02409-0#tab2
Alicyclobacillus vulcanalis	252246	Bacteria	Firmicutes	Bacilli	Bacillales	Alicyclobacillaceae	Aquatic	Hot spring	Heterotroph	polysaccharide metabolism,aerobic respiration	Produces acid from glycerol, l-arabinose, ribose, d-xylose, galactose, d-glucose, d-fructose, d-mannose, inositol, mannitol, cellobiose, maltose, melibiose, sucrose, trehalose, d-raffinose, glycogen and d-turanose, but not from d-arabinose, l-xylose, adonitol, methyl β-xyloside, l-sorbose, rhamnose, sorbitol, dulcitol, methyl α-d-mannoside, N-acetylglucosamine, amygdalin, aesculin, salicin, lacto…		Aerobe	2	6	4	35	65	55	101		0.02		https://www.microbiologyresearch.org/content/journal/ijsem/10.1099/ijs.0.03012-0#tab2
Kyrpidia tusciae T2, DSM 2912	646564511	Bacteria	Firmicutes	Bacilli	Bacillales	Alicyclobacillaceae	Aquatic	Solfataric field	Chemolithoautotroph	nitrate-reduction,aerobic respiration	Cannot grow anaerobically with nitrate. Nitrate reduced to nitrite. Either chemolithoautotrophic, using H2 as the electron donor and CO2 as the carbon source, or chemoorganoheterotrophic. A few organic acids, amino acids and alcohols can serve as sole carbon sources, with ammonium ions as the nitrogen source. Sugars not metabolized. Ammonium ions, urea and asparagine utilized as sole nitrogen sou…		Aerobe	3.5	6	4.5	35	65	55			0	formerly Bacillus tusciae	https://link.springer.com/article/10.1007%2FBF00408386
Bellilinea caldifistulae	360411	Bacteria	Chloroflexi	Anaerolineae	Anaerolineales	Anaerolineaceae	Bioreactor	Sludge Digester	Chemoorganotroph	fermentation	Yeast extract is required for growth. In the presence of 0.01 % yeast extract, growth is observed with the following substrates: ribose, arabinose, fructose, glucose, galactose, mannose, sucrose, raffinose and pectin. Weak growth occurs with the following substrates with medium supplemented with 0.01 % yeast extract: Casamino acids, tryptone, peptone, xylose and xylan. The following substrates ar…		Anaerobe	6	7.5	7	45	65	55			<3%		https://www.microbiologyresearch.org/content/journal/ijsem/10.1099/ijs.0.65098-0#tab2
Geobacillus uzenensis	129339	Bacteria	Firmicutes	Bacilli	Bacillales	Bacillaceae	Aquatic	Oil field	Chemorganotroph	nitrate-reduction,aerobic respiration	Acid but no gas is produced from arabinose, cellobiose, galactose, glycerol, maltose, mannitol, mannose, ribose and trehalose. No acid is produced from adonitol, inositol, raffinose, rhamnose, sorbitol or xylose. Utilizes as carbon and energy sources hydrocarbons (C10–C16), methane–naphthenic and naphthenic–aromatic oil, acetate, propionate, butyrate, pyruvate, benzoate, phenylacetate, phenol, et…		Aerobe	6.2	7.8	7.5	45	65	55	101				https://link.springer.com/article/10.1007/s003000050034
Bacillus aeolius	203540	Bacteria	Firmicutes	Bacilli	Bacillales	Bacillaceae	Aquatic	Hot spring									37	65	55					https://www.sciencedirect.com/science/article/abs/pii/S0723202004701769
Bacillus borbori	1245521	Bacteria	Firmicutes	Bacilli	Bacillales	Bacillaceae	Aquatic	Geothermally heated biofilm									30	65	55					https://pubmed.ncbi.nlm.nih.gov/23896693/
Litorilinea aerophila	1204385	Bacteria	Chloroflexi	Caldilineae	Caldilineales	Caldilineaceae	Aquatic	Hot spring	Chemoorganotroph	polysaccharide metabolism,aerobic respiration	Grows on glucose, sucrose, fructose, galactose, maltose, mannose, raffinose, arabinose, fucose, ribose, xylose, mannitol, starch, peptone, tryptone and yeast extract, but does not grow on lactate, succinate, pyruvate, glutamine, serine, alanine, Casamino acids, glycerol, ethanol, alginate or xylan		Aerobe	6.5	9	7	40	65	55			0.005		https://www.microbiologyresearch.org/content/journal/ijsem/10.1099/ijs.0.044115-0#tab2
Caldilinea tarbellica	133453	Bacteria	Chloroflexi	Caldilineae	Caldilineales	Caldilineaceae	Aquatic	Hot Aquifer	Chemoorganotroph	fermentation	Uses ribose, maltose, glucose, galactose, arabinose, fructose, mannose, sucrose, raffinose, xylose, glycerol, fumarate, peptone, starch and xylan, but not lactate, acetate, malate, succinate, pyruvate, formate, ethanol, Casamino acids or H2. Glucose is fermented into succinate, lactate, acetate, CO2 and traces of H2.		Anaerobe	6.8	7.8	7	43	65	55			0		https://www.microbiologyresearch.org/content/journal/ijsem/10.1099/ijs.0.025676-0#tab2
Caldilinea aerophila STL-6-O1, DSM 14535	2540341085	Bacteria	Chloroflexi	Caldilineae	Caldilineales	Caldilineaceae	Bioreactor	Sludge blanket reactor	Chemoorgantroph	sulfate reduction,iron-reduction	Yeast extract is required for growth. In the presence of yeast extract, growth and substrate utilization could be observed with the following substrates: glucose, tryptone, sucrose, maltose, raffinose, starch, glycerol, acetate, pyruvate, lactate, succinate, fumarate and glutamate. The following substrates are not utilized in the presence of yeast extract: mannose, fructose, arabinose, xylose, ri…		Facultative Anaerobe	7	9	7.75	37	65	55	101				https://pubmed.ncbi.nlm.nih.gov/14657113/
Coprothermobacter platensis	1259795	Bacteria	Coprothermobacterota	Coprothermobacteria	Coprothermobacterales	Coprothermobacteraceae	Bioreactor	Sludge blanket reactor	Chemoorganotroph	fermentation	Proteolytic. Ferments gelatin, casein, bovine albumin, peptone and yeast extract. Glucose, fructose, sucrose, maltose and starch are poorly fermented. Fermentation products from glucose are acetate, H, and CO,. The major fermentation products from gelatin are acetate, propionate, H, and CO,. Growth on glucose is stimulated by thiosulfate, which is reduced to sulfide. Sulfate and nitrate are not r…		Anaerobe	4.3	8.3	7	35	65	55	101		0		https://pubmed.ncbi.nlm.nih.gov/9828430/
Calditerrivibrio nitroreducens Yu37-1, DSM 19672	649633026	Bacteria	Deferribacteres	Deferribacteres	Deferribacterales	Deferribacteraceae	Aquatic	Hot spring	Chemoorganoheterotroph	nitrate-reduction	Nitrate is the only electron acceptor utilized, with ammonium as the end product. Elemental sulfur, sulfate, sulfite, nitrite, iron (III) oxide, manganese (IV) oxide, selenate, selenite, arsenate, arsenite, fumarate and oxygen are not used as alternative electron acceptors. Acetate, pyruvate, lactate, fumarate, succinate, malate, yeast extract, peptone and Casamino acids are utilized as electron …		Anaerobe	5.5	8	7.25	30	65	55	150		0	neutroph	https://pubmed.ncbi.nlm.nih.gov/18599715/
Geothermobacter ehrlichii	213224	Bacteria	Proteobacteria	Deltaproteobacteria	Desulfuromonadales	Geobacteraceae	Aquatic	Hydrothermal vent									35	65	55					https://pubmed.ncbi.nlm.nih.gov/12732575/
Cellulosibacter alkalithermophilus	630405	Bacteria	Firmicutes	Clostridia	Clostridiales	Hungateiclostridiaceae	Terrestrial	Soil sediment									50	65	55					https://pubmed.ncbi.nlm.nih.gov/22140158/
Hydrogenimonas thermophila	223786	Bacteria	Proteobacteria	Epsilonproteobacteria	Campylobacterales	Hydrogenimonaceae	Aquatic	Hydrothermal vent									35	65	55					https://pubmed.ncbi.nlm.nih.gov/14742455/
Hydrogenophilus islandicus	545536	Bacteria	Proteobacteria	Hydrogenophilalia	Hydrogenophilales	Hydrogenophilaceae	Aquatic	Hot spring									35	65	55					https://pubmed.ncbi.nlm.nih.gov/20228213/
Kallotenue papyrolyticum	1325125	Bacteria	Chloroflexi	Chloroflexia	Kallotenuales	Kallotenuaceae	Industrial	Corn Stover	Chemoorganotroph	polysaccharide metabolism,aerobic respiration	The following substrates support growth: glucose, sucrose, xylose, arabinose, cellobiose, CM-cellulose, filter paper, microcrystalline cellulose, xylan, starch, Casamino acids, tryptone, peptone, yeast extract, acetate, citrate, lactate, pyruvate and glycerol		Aerobe	5	9	7.5	45	65	55	101		0.01		https://pubmed.ncbi.nlm.nih.gov/23950149/
Herbinix luporum	1679721	Bacteria	Firmicutes	Clostridia	Clostridiales	Lachnospiraceae	Bioreactor	Thermophilic biogas plant									40	65	55					https://pubmed.ncbi.nlm.nih.gov/27453473/
Methanoculleus thermophilus	2200	Archaea	Euryarchaeota	Methanomicrobia	Methanomicrobiales	Methanomicrobiaceae	Terrestrial	Soil sediment	Lithotroph	methanogenesis		Na+	Anaerobe	6.18	7.82	7	37	65	55	200		0.015		https://pubmed.ncbi.nlm.nih.gov/18557787/
Methanothrix thermoacetophila PT	639633038	Archaea	Euryarchaeota	Methanomicrobia	Methanosarcinales	Methanosaetaceae	Bioreactor	Digester sludge	Chemorganotroph	methanogenesis		Na+	Anaerobe	6.1	7.5	6.7	35	65	55	101		0		https://www.microbiologyresearch.org/docserver/fulltext/ijsem/42/3/ijs-42-3-463.pdf?expires=1613489299&id=id&accname=guest&checksum=DF35B67180C81AACCAE917933CB5D96C
Caminibacter profundus	217041	Bacteria	Proteobacteria	Epsilonproteobacteria	Nautiliales	Nautiliaceae	Aquatic	Hydrothermal vent									45	65	55					https://www.microbiologyresearch.org/content/journal/ijsem/10.1099/ijs.0.02753-0
Nautilia nitratireducens	646273	Bacteria	Proteobacteria	Epsilonproteobacteria	Nautiliales	Nautiliaceae	Aquatic	Hydrothermal vent									25	65	55					https://pubmed.ncbi.nlm.nih.gov/19667392/
Nitratiruptor sp SB155-2	640753037	Bacteria	Proteobacteria	Epsilonproteobacteria	Nautiliales	Nitratiruptoraceae	Aquatic	Hydrothermal vent	Chemolithoautotroph	nitrate-reduction,aerobic respiration	genome encodes for all of the genes of the reductive tricarboxylic acid cycle for CO2 fixation and provide the genetic basis for their versatile respiration, including gene clusters for hydrogenases, sulfur-compounds oxidation system (sox), and denitrification (sequential reduction of nitrate to dinitrogen) pathway		Aerobe				37	65	55					https://pubmed.ncbi.nlm.nih.gov/17615243/
Brevibacillus aydinogluensis	927786	Bacteria	Firmicutes	Bacilli	Bacillales	Paenibacillaceae	Aquatic	Hot spring									35	65	55					https://pubmed.ncbi.nlm.nih.gov/21622837/
Pelotomaculum thermopropionicum SI	640427128	Bacteria	Firmicutes	Clostridia	Clostridales	Peptocpccaceae	Bioreactor	Sludge blanket reactor	Chemoorganotroph	fermentation,propionate-oxidation	The strain could grow fermentatively on pyruvate and fumarate in pure culture. The strain grew on propionate, ethanol, lactate, 1-butanol, 1-pentanol, 1,3-propanediol, 1-propanol and ethylene glycol in co-culture with the hydrogenotrophic methanogen Methanothermobacter thermautotrophicus strain deltaH(T)		Anaerobe	6.7	7.5	7	45	65	55			0.002		https://pubmed.ncbi.nlm.nih.gov/12361280/
Marinitoga camini	106262	Bacteria	Thermotogae	Thermotogae	Petrotogales	Petrotogacceae	Aquatic	Hydrothermal vent	Chemoorganotroph	fermentation,sulfur-reduction	Able to ferment gluten, BHI, peptone, tryptone, sucrose, glucose, fructose, maltose and cellobiose in the presence of yeast extract. CO# , H# , acetate, isovalerate and isobutyrate are formed during glucose fermentation		Anaerobe	5	9	7	25	65	55	101		0.02		https://www.microbiologyresearch.org/content/journal/ijsem/10.1099/00207713-51-2-495
Petrotoga mexicana	204046	Bacteria	Thermotogae	Thermotogae	Petrotogales	Petrotogacceae	Aquatic	Oil well	Organoheterotroph	fermentation,sulfur-reduction,sulfite-reduction,thiosulfate-reduction	Ferments d-arabinose, cellobiose, fructose, galactose, glucose, lactose, maltose, mannose, raffinose, rhamnose, ribose, starch, sucrose, xylose, xylan and pyruvate. The xylanase activity is endocellular. Glucose is fermented into acetate, lactate, H2 and CO2, with l-alanine as a minor end product. Casamino acids and peptone are used in the presence of thiosulfate. Acetate, butyrate, formate, fuma…		Anaerobe	5.8	8.5	6.6	25	65	55	200		0.03	xylanolytic	https://pubmed.ncbi.nlm.nih.gov/14742476/
Petrotoga miotherma	28237	Bacteria	Thermotogae	Thermotogae	Petrotogales	Petrotogacceae	Aquatic	Oil reservoir	Organoheterotroph	fermentation,sulfate-reduction	Able to use mannose, starch, maltodextrins, glucose, lactose, sucrose, galactose, and maltose. In addition, Petrotoga miotherma was able to use xylose. The bacteria was not able to utilize raffinose, ethanol, lactate, casamino acids, acetate, and formate.		Anaerobe	5.5	9	6.5	35	65	55			0.02		https://www.sciencedirect.com/science/article/abs/pii/S0723202011804674
Caenibacillus caldisaponilyticus	1674942	Bacteria	Firmicutes	Bacilli	Bacillales	Sporolactobacillaceae	Terrestrial	Compost heap									40	65	55					https://www.microbiologyresearch.org/content/journal/ijsem/10.1099/ijsem.0.001108
Symbiobacterium ostreiconchae	471799	Bacteria	Firmicutes	Clostridia	Clostridiales	Symbiobacteriaceae	Animal	Shellfish									50	65	55					https://pubmed.ncbi.nlm.nih.gov/25013225/
Acetomicrobium hydrogeniformans	649746	Bacteria	Synergistetes	Synergistia	Synergistales	Synergistaceae	Industrial	Oil production fluid	Chemoorganotroph	fermentation	Sulfate, sulfite or nitrate are not reduced. Crotonate is reduced to butyrate when glucose is present. Growth occurs on d-fructose, d-glucose, maltose, d-mannose, α-ketoglutarate, l-glutamate, malonate, pyruvate, l-tartrate, l-asparagine, Casamino acids, l-cysteine, l-histidine, l-leucine, l-phenylalanine, l-serine, l-threonine, l-valine, inositol, inulin, tryptone and yeast extract. d-Arabinose,…		Anaerobe	6	9	7	40	65	55	101		0.01	formerly Anaerobaculum hydrogeniformans	https://pubmed.ncbi.nlm.nih.gov/21602364/
Meiothermus silvanus VI-R2, DSM 9946	646564546	Bacteria	Deinococcus-Thermus	Deinococci	Thermales	Thermaceae	Aquatic	Hot spring	Chemoorganoheterotroph	nitrate-reduction,aerobic respiration	Nitrate is reduced to nitrite. cu-Galactosidase negative and P-galactosidase positive. Casein, elastin, gelatin, hide powder azure, and starch are degraded. Hydrolysis of fibrin is weak or negative. Strain VI-R2 utilizes D-glucose, D-fructose, D-mannose, Dgalactose, D-xylose, maltose, lactose, D-melibiose, glycerol, Dmannitol, D-sorbitol, ribitol, pyruvate, L-glutamate, L-asparagine, L-serine, L-…		Aerobe	5.5	9.5	8.25	40	65	55			<1%	Also known as Thermus silvanus	https://www.microbiologyresearch.org/content/journal/ijsem/10.1099/00207713-45-4-633
Thermus silvanus	526227	Bacteria	Deinococcus-Thermus	Deinococci	Thermales	Thermaceae	Aquatic	Hot spring	Heterotroph	nitrate-reduction,aerobic respiration	All strains are oxidase positive and catalase negative. Nitrate is reduced to nitrite. cu-Galactosidase negative and P-galactosidase positive. Casein, elastin, gelatin, hide powder azure, and starch are degraded. Hydrolysis of fibrin is weak or negative. Strain VI-R2 utilizes D-glucose, D-fructose, D-mannose, Dgalactose, D-xylose, maltose, lactose, D-melibiose, glycerol, Dmannitol, D-sorbitol, ri…		Aerobe	6	9	8	40	65	55	101				https://pubmed.ncbi.nlm.nih.gov/7547281/
Laceyella sediminis	573074	Bacteria	Firmicutes	Bacilli	Bacillales	Thermoactinomycetaceae	Aquatic	Hot spring									28	65	55					https://www.microbiologyresearch.org/content/journal/ijsem/10.1099/ijs.0.028282-0
Thermogemmatispora carboxidivorans	1382306	Bacteria	Chloroflexi	Ktedonobacteria	Thermogemmatisporales	Thermogemmatisporaceae	Aquatic	Geothermally heated biofilm	Heterotroph	fermentation	Grows under microaerophilic conditions. Catalase-positive. Positive for nitrate-reduction, aesculin hydrolysis, gelatinase and bgalactosidase. Negative for indole production from tryptophan, arginine dihydrolase, fermentation and urease. Oxidizes CO. Grows with gluconate, pyruvate, glycerol, alanine, glutamate, aspartate, glucose, mannose, lactose, sucrose, methanol, ethanol and acetone, but not …		Microaerobe	4.1	8	6	40	65	55	101		0		https://pubmed.ncbi.nlm.nih.gov/24425739/
Albidovulum xiamenense	990712	Bacteria	Proteobacteria	Alphaproteobacteria	Rhodobacterales	Rhodobacteraceae	Aquatic	Hot spring									28	65	54					https://www.microbiologyresearch.org/content/journal/ijsem/10.1099/ijs.0.034454-0
Hippea maritima MH2, DSM 10411	2504136000	Bacteria	Proteobacteria	Deltaproteobacteria	Desulfurellales	Desulfurellaceae	Aquatic	Hydrothermal vent	Lithoautotroph	sulfur-reduction	Metabolize by reduction of elemental sulfur. Growth substrates are H2/CO2 acetate, stearate and palmitate. Weak growth on fumarate. Some strains are able to utilize ethanol. No growth with formate, propionate, butyrate, pyruvate, lactate, succinate, glucose, starch, peptone, methanol or hexadecane. Elemental sulfur is required for growth and cannot be substituted for by thiosulfate, sulfate, sulf…		Anaerobe	5.4	6.5	6	40	65	53			0.0275		https://pubmed.ncbi.nlm.nih.gov/10425760/
Thermodesulfobium narugense Na82, DSM 14796	2504756006	Bacteria	Firmicutes	Clostridia	Thermoanaerobacterales	Thermodesulfobiaceae	Aquatic	Hot spring	Chemoautotroph	sulfate-reduction	Sulfate, thiosulfate, nitrate, and nitrite are used as electron acceptors, but not sulfite, elemental sulfur, Fe(III), fumarate, dimetyl sulfoxide, and O2. Electron donors utilized in the presence of sulfate are H2 and formate. No growth occurs with glucose, acetate, lactate, pyruvate, malate, propionate, butyrate, fumarate, succinate, citrate, ethanol, propanol, or methanol.		Anaerobe	4	6.5	5.75	37	65	52.5	151.9		<1%		https://pubmed.ncbi.nlm.nih.gov/12910388/
Caldisalinibacter kiritimatiensis	1304284	Bacteria	Firmicutes	Clostridia	Clostridiales	Clostridiaceae	Aquatic	Salt lake									45	65	52.5					https://www.tandfonline.com/doi/abs/10.1080/01490451.2013.866995
Caloramator coolhaasii	95159	Bacteria	Firmicutes	Clostridia	Clostridiales	Clostridiaceae	Bioreactor	Methanogenic sludge									37	65	52.5					https://www.microbiologyresearch.org/content/journal/ijsem/10.1099/00207713-50-3-1155#tab2
Methanoculleus receptaculi	394967	Archaea	Euryarchaeota	Methanomicrobia	Methanomicrobiales	Methanomicrobiaceae	Aquatic	Oil field	Lithotroph	methanogenesis	H2/CO2 or sodium formate as substrates for methanogenesis but not sodium acetate, trimethylamine, monomethylamine, ethanol, dimethyl sulfide, isopropanol, isobutanol, butan-2-ol or H2/CO.	Na+	Anaerobe	6.5	8.5	7.65	30	65	52.5	200		0.012		https://pubmed.ncbi.nlm.nih.gov/18557787/
Brevibacillus sediminis	1707527	Bacteria	Firmicutes	Bacilli	Bacillales	Paenibacillaceae	Aquatic	Hot spring									37	65	52.5					https://pubmed.ncbi.nlm.nih.gov/26556809/
Anaerobranca gottschalkii	108328	Bacteria	Firmicutes	Clostridia	Clostridiales	Proteinivoraceae	Aquatic	Lake									30	65	52.5					https://pubmed.ncbi.nlm.nih.gov/11321091/
Thermotunica guangxiensis	1248146	Bacteria	Actinobacteria	Actinobacteria	Pseudonocardiales	Pseudonocardiaceae	Terrestrial	Compost heap									37	65	52.5					https://pubmed.ncbi.nlm.nih.gov/24488931/
Melghirimyces profundicolus	1242148	Bacteria	Firmicutes	Bacilli	Bacillales	Thermoactinomycetaceae	Aquatic	Marine sediment									37	65	52.5					https://pubmed.ncbi.nlm.nih.gov/23912721/
Thermoanaerobacterium butyriciformans	1702242	Bacteria	Firmicutes	Clostridia	Thermoanaerobacterales	Thermoanaerobacterales Family III. Incertae Sedis	Terrestrial	Salt mine									35	65	52.5					https://pubmed.ncbi.nlm.nih.gov/28057375/
Thermomonospora catenispora	2493090	Bacteria	Actinobacteria	Actinobacteria	Streptosporangiales	Thermomonosporaceae	Terrestrial	Compost heap (mushrooms)									37	65	52.5					https://pubmed.ncbi.nlm.nih.gov/31180315/
Tepidimonas ignava	114249	Bacteria	Proteobacteria	Betaproteobacteria	Burkholderiales		Aquatic	Hot spring									35	65	52.5					https://pubmed.ncbi.nlm.nih.gov/10758883/
Thiomonas thermosulfata	40991	Bacteria	Proteobacteria	Betaproteobacteria	Burkholderiales		Aquatic	Hot spring									34	65	51.25					https://pubmed.ncbi.nlm.nih.gov/9103643/
Tepidibacillus fermentans	1281767	Bacteria	Firmicutes	Bacilli	Bacillales	Bacillaceae	Terrestrial	Underground gas storage									36	65	51					https://pubmed.ncbi.nlm.nih.gov/23881258/
Dissulfurimicrobium hydrothermale	1750598	Bacteria	Proteobacteria	Deltaproteobacteria			Aquatic	Hydrothermal pond									30	65	51					https://pubmed.ncbi.nlm.nih.gov/26646853/
Meiothermus roseus	1644118	Bacteria	Deinococcus-Thermus	Deinococci	Thermales	Thermaceae	Aquatic	Hot spring	Chemoorganoheterotroph	nitrate-reduction,aerobic respiration	Positive for milk coagulation and peptonization, hydrolysis of gelatin, aesculin and pectin, negative for degradation of Tweens 20, 40, 60 and 80, cellulose, xylan and starch. Nitrate is reduced and H2S is not produced. Can utilize acetoacetic acid, D-cellobiose, dextrin, D-fructose, Dfructose-6-PO4, D-fucose, L-fucose, D-galactose, Dgalacturonic acid, L-galactonic acid lactone, gentiobiose, a-D-…		Aerobe	6	8	7.25	37	65	50	101		0.005	Also known as Calidithermus roseus	https://pubmed.ncbi.nlm.nih.gov/26219565/
Laceyella thermophila	1644115	Bacteria	Firmicutes	Bacilli	Bacillales	Thermoactinomycetaceae	Aquatic	Hot spring									37	65	50					https://pubmed.ncbi.nlm.nih.gov/28820123/
Lihuaxuella thermophila	1173111	Bacteria	Firmicutes	Bacilli	Bacillales	Thermoactinomycetaceae	Terrestrial	Heated soil									28	65	50					https://pubmed.ncbi.nlm.nih.gov/22760842/
Novibacillus thermophilus	1471761	Bacteria	Firmicutes	Bacilli	Bacillales	Thermoactinomycetaceae	Terrestrial	Compost heap									30	65	50					https://pubmed.ncbi.nlm.nih.gov/25951858/
Caloribacterium cisternae	996765	Bacteria	Firmicutes	Clostridia	Thermoanaerobacterales	Thermoanaerobacteraceae	Industrial	Gas storage reservior									28	65	50					https://pubmed.ncbi.nlm.nih.gov/21856985/
Thermomonospora curvata DSM 43183	646311963	Bacteria	Actinobacteria	Actinobacteria	Streptosporangiales	Thermomonosporaceae	Terrestrial	Compost heap	Chemoorganotroph	nitrate-reduction	The sole carbon sources (1%, w/v) were ribose and sucrose. L-arabinose, galactose, lactose and mannitol were not used [4]. Strain B9T was able to degrade agar, cellulose powder (MN300), carboxymethylcellulose, keratin, xylan, starch, Tween 20 and Tween 80.		Facultative Anaerobe		11	7.5	40	65	50			<1%		https://www.ncbi.nlm.nih.gov/pmc/articles/PMC3072092/
Actinomadura rubrobrunea	115335	Bacteria	Actinobacteria	Actinobacteria	Streptosporangiales	Thermomonosporaceae	Terrestrial	Soil sediment									37	65	50				formerly known as Excellospora rubrobrunea and Excellospora viridinigra	https://www.sciencedirect.com/science/article/abs/pii/S0723202087800620
Actinomadura viridilutea	58112	Bacteria	Actinobacteria	Actinobacteria	Streptosporangiales	Thermomonosporaceae	Terrestrial	Soil sediment									37	65	50					https://www.sciencedirect.com/science/article/abs/pii/S0723202087800620
Thermomonospora curvata	2020	Bacteria	Actinobacteria	Actinobacteria	Streptosporangiales	Thermomonosporaceae	Terrestrial	Compost heap									40	65	50					https://link.springer.com/article/10.1007/BF00405948
Vulcaniibacterium thermophilum	1169913	Bacteria	Proteobacteria	Gammaproteobacteria	Xanthomonadales	Xanthomonadaceae	Terrestrial	Heated soil									37	65	50					https://pubmed.ncbi.nlm.nih.gov/23864384/
Amphiplicatus metriothermophilus	1519374	Bacteria	Proteobacteria	Alphaproteobacteria	Parvularculales	Parvularculaceae	Aquatic	Hot spring									37	65	49					https://pubmed.ncbi.nlm.nih.gov/24867176/
Acidiplasma aeolicum	507754	Archaea	Euryarchaeota	Thermoplasmata	Thermoplasmatales	Ferroplasmaceae	Aquatic	Hydrothermal field	chemoorganotroph	fermentation,iron-reduction	Strain VT was not capable of growth on any of the organic substrates included in the GN2 microplate under any conditions tested with the sole exception of utilization of glucose in the presence of yeast extract. With only N2 present in the headspace, strain VT grew on yeast extract, suggesting it is able to perform fermentation.		Anaerobe	0	4	1.5	15	65	45	101				https://pubmed.ncbi.nlm.nih.gov/19628615/
Symbiobacterium thermophilum	637000306	Bacteria	Firmicutes	Clostridia	Clostridales	Incertae sedis	Terrestrial	Hot compost	Heterotroph	nitrate-reduction	ability to metabolize glycerol, gluconate, cellobiose, N-acetylgalactosamine, tyrosine, and tryptophan. S. thermophilum contains genes for ferredoxin oxidoreductases, pyruvate, and 2-oxoacid. S. thermophilum lacks the genes for methionine and lysine biosynthesis but has the enzymes that are utilized to biosynthesize amino acids.		Microaerobe			7.5	45	65					a symbiotic thermophile that depends on co-culture with a Bacillus strain for growth	https://pubmed.ncbi.nlm.nih.gov/11034494/
Thermobispora bispora R51, DSM 43833	646564581	Bacteria	Actinobacteria	Actinobacteria	Streptosporangiales	Streptoesporangiacea	Animal	Manure	Heterotroph	polysaccharide metabolism,aerobic respiration	Starch is not hydrolyzed. Negative for iodinin production and nitrate-reduction. Inositiol and rhamnose are utilized for growth, but arabinose and glycerol are not utilized.		Aerobe				50	65				0	formerly known as Microbispora bispora	https://pubmed.ncbi.nlm.nih.gov/8863419/
Ureibacillus thermosphaericus	51173	Bacteria	Firmicutes	Bacilli	Bacillales	Planococcaceae	Terrestrial	Landfill									33	64	60				Formerly known as Bacillus thermosphaericus	https://www.sciencedirect.com/science/article/pii/S0723202011803917
Desulfacinum hydrothermale	109258	Bacteria	Proteobacteria	Deltaproteobacteria	Syntrophobacterales	Syntrophobacteraceae	Terrestrial	Heated soil									37	64	60					https://pubmed.ncbi.nlm.nih.gov/10843068/
Caloramator viterbiensis	112729	Bacteria	Firmicutes	Clostridia	Clostridiales	Clostridiaceae	Aquatic	Hot spring									33	64	58					https://pubmed.ncbi.nlm.nih.gov/12148625/
Desulfonauticus autotrophicus	564288	Bacteria	Proteobacteria	Deltaproteobacteria	Desulfovibrionales	Desulfohalobiaceae	Aquatic	Oil well									40	64	58					https://pubmed.ncbi.nlm.nih.gov/19050820/
Anaerobranca zavarzinii	436000	Bacteria	Firmicutes	Clostridia	Clostridiales	Proteinivoraceae	Aquatic	Thermal waters									34	64	57					https://pubmed.ncbi.nlm.nih.gov/18523200/
Anoxybacillus voinovskiensis	230470	Bacteria	Firmicutes	Bacilli	Bacillales	Bacillaceae	Aquatic	Hot spring									30	64	54					https://pubmed.ncbi.nlm.nih.gov/15280298/
Caldalkalibacillus uzonensis	353224	Bacteria	Firmicutes	Bacilli	Bacillales	Bacillaceae	Aquatic	Hot spring									42	64	51					https://pubmed.ncbi.nlm.nih.gov/18450697/
Thermoplasma acidophilum DSM 1728	638154521	Archaea	Euryarchaeota	Thermoplasmata	Thermoplasmatales	Thermoplasmataceae	Aquatic	Solfataric field	Organotroph	sulfur-reduction	Best growth was obtained in the presence of elemental sulfur. In the absence of sulfur, growth was much weaker, yielding final cell concentrations about 10 times lower than with sulfur. Without sulfur, growth was completely inhibited by CO2. addition of elemental sulfur had no influence on growth and neither H2S nor H2S04 were observed as products. All isolates require yeast extract for growth as…	?H+	Facultative Anaerobe	0.5	4	1.5	45	63	59	300				https://www.sciencedirect.com/science/article/abs/pii/S0723202088800316
Methanosarcina thermophila CHTI-55	2627854140	Archaea	Euryarchaeota	Methanomicrobia	Methanosarcinales	Methanosarcinaceae	Bioreactor	Digester sludge	Lithotroph	methanogenesis		Na+	Anaerobe	6.5	8	6.8	35	63	57	101				https://www.sciencedirect.com/science/article/abs/pii/S0723202085800138
Thermobacillus xylanilyticus	76633	Bacteria	Firmicutes	Bacilli	Bacillales	Paenibacillaceae	Animal	Manure	Heterotroph	polysaccharide metabolism,aerobic respiration	Starch and aesculin are hydrolyzed, whereas gelatin and casein are not. Utilizes cellobiose, fructose, galactose, lactose, mannose, melezitol, melibiose, raffinose, trehalose, tributyrin and xylose as sole carbon source for growth. Substrates which are not utilized are adonitol, casein, citrate, dextrin, dulcitol, erythritol, gelatin, inulin, salicin, sorbitol and succinate. Nitrate is not reduce…		Aerobe	6.5	8.5	7.8		63	55	101		<3%		https://pubmed.ncbi.nlm.nih.gov/10826818/
Desulfurella propionica	79271	Bacteria	Proteobacteria	Deltaproteobacteria	Desulfurellales	Desulfurellaceae	Aquatic	Hot spring									33	63	55					https://pubmed.ncbi.nlm.nih.gov/9731287/
Lebetimonas natsushimae	1936991	Bacteria	Proteobacteria	Epsilonproteobacteria	Nautiliales	Nautiliaceae	Aquatic	Hydrothermal vent									35	63	55					https://pubmed.ncbi.nlm.nih.gov/28690052/
Acidiplasma cupricumulans	312540	Archaea	Euryarchaeota	Thermoplasmata	Thermoplasmatales	Ferroplasmaceae	Industrial	Bioleaching reactor	chemomixotroph	iron-reduction	Significant growth was observed only in those cultures that contained ferrous iron and yeast extract. Cell numbers persisted in the culture with yeast extract only; however, cell numbers remained low after successive subcultures. No growth was obtained on any other substrate when tested in the absence of ferrous iron and yeast extract. No growth was obtained from aerobic cultures containing eleme…		facultative aerobe	0.4		1.1	22	63	53.6	101			formally known as Ferroplasma cupricumulans	https://pubmed.ncbi.nlm.nih.gov/16721487/	https://pubmed.ncbi.nlm.nih.gov/19628615/
Ferroplasma cupricumulans BH2	312540	Archaea	Euryarchaeota	Thermoplasmata	Thermoplasmatales	Ferroplasmaceae	Industrial	Sulphide bioleach heap	Chemomixotroph	iron-reduction,proteinaceous metabolism	No growth was obtained on any other substrate when tested in the absence of ferrous iron and yeast extract. No growth was obtained from aerobic cultures containing elemental sulphur and other reduced sulphur compounds		Facultative Anaerobe	0.4	1.9	1.1	22	63	53.6					https://pubmed.ncbi.nlm.nih.gov/16721487/
Sinibacillus soli	1289106	Bacteria	Firmicutes	Bacilli	Bacillales	Bacillaceae	Aquatic	Hot spring									30	63	50					https://pubmed.ncbi.nlm.nih.gov/24510979/
Thermoanaerobacterium thermosaccharolyticum M0795	2506783062	Bacteria	Firmicutes	Clostridia	Thermoanaerobacterales	Thermoanaerobacterales Family III	Industrial	Canned food production	Chemoorganotroph	fermentation	ferment mono and disaccharides (with the exception of the methyl-pentose, rhamnose and also glucosides. The action on the trisaccharide, raffinose, is slight ,if any; the alcohols tested and calcium lactate are not utilized. Of the polysaccharides inulin and pectin are not fermented in contrast to dextrin, glycogen and corn starch.		Anaerobe				30	62	57.5				Also known as Therminosporus thermosaccharolyticus	https://journals.asm.org/doi/10.1128/jb.29.2.189-203.1935
Desulfosoma caldarium	610254	Bacteria	Proteobacteria	Deltaproteobacteria	Syntrophobacterales	Syntrophobacteraceae	Aquatic	Hot spring									50	62	57					https://pubmed.ncbi.nlm.nih.gov/20418410/
Herbinix hemicellulosilytica	1564487	Bacteria	Firmicutes	Clostridia	Clostridiales	Lachnospiraceae	Bioreactor	Thermophilic biogas plant									45	62	55					https://pubmed.ncbi.nlm.nih.gov/25872956/
Methylocaldum szegediense	73780	Bacteria	Proteobacteria	Gammaproteobacteria	Methylococcales	Methylococcaceae	Terrestrial	Soil sediment									37	62	55					https://pubmed.ncbi.nlm.nih.gov/9385141/
Desulfotomaculum thermobenzoicum	29376	Bacteria	Firmicutes	Clostridia	Clostridiales	Peptococcaceae	Bioreactor	Sludge blanket reactor									45	62	55					https://pubmed.ncbi.nlm.nih.gov/11931147/
Melghiribacillus thermohalophilus	1324956	Bacteria	Firmicutes	Bacilli	Bacillales	Bacillaceae	Aquatic	Salt lake									35	62	52.5					https://pubmed.ncbi.nlm.nih.gov/25604343/
Thermasporomyces composti	696763	Bacteria	Actinobacteria	Actinobacteria	Propionibacteriales	Nocardioidaceae	Terrestrial	Compost heap									35	62	52.5					https://pubmed.ncbi.nlm.nih.gov/20154327/
Thiobacter subterraneus	279810	Bacteria	Proteobacteria	Betaproteobacteria	Burkholderiales		Aquatic	Aquifer									35	62	52.5					https://www.microbiologyresearch.org/content/journal/ijsem/10.1099/ijs.0.63389-0
Deferrisoma camini	1035120	Bacteria	Proteobacteria	Deltaproteobacteria			Aquatic	Hydrothermal vent									36	62	50					https://pubmed.ncbi.nlm.nih.gov/22140176/
Tepidimicrobium ferriphilum	285106	Bacteria	Firmicutes	Tissierellia			Aquatic	Hot spring									26	62	50					https://pubmed.ncbi.nlm.nih.gov/16449442/
Clostridium thermobutyricum	29372	Bacteria	Firmicutes	Clostridia	Clostridiales	Clostridiaceae	Animal	Horse manure									26	61.5	55					https://www.microbiologyresearch.org/content/journal/ijsem/10.1099/00207713-39-2-199
Thermoascus aurantiacus	5087	Eukaryota	Ascomycota	Eurotiomycetes	Eurotiales	Thermoascaceae	Terrestrial	Compost heap	Saprotroph	aerobic respiration			Aerobe					61	50.5					https://www.ncbi.nlm.nih.gov/pmc/articles/PMC3261388/
Thermobacillus composti KWC4, DSM 18247	2508501069	Bacteria	Firmicutes	Bacilli	Bacillales	Paenibacillaceae	Bioreactor	Compost reactor	Heterotroph	polysaccharide metabolism,aerobic respiration	The following compounds are utilized: D-cellobiose, dextrin, D-fructose, Dgalactose, D-glucose, lactose, maltose, D-mannose, melibiose, starch, sucrose, trehalose, D-xylose and xylan. Erythritol, sorbitol, and casein are not utilized. T		Aerobe	5.6	10.1	9	32	61	50	101		0		https://pubmed.ncbi.nlm.nih.gov/17625178/
Bacillus kokeshiiformis	1247960	Bacteria	Firmicutes	Bacilli	Bacillales	Bacillaceae	Animal	Marine animal resources compost									35	61	50					https://pubmed.ncbi.nlm.nih.gov/24835163/	https://microbewiki.kenyon.edu/index.php/Bacillus_licheniformis
Tepidiphilus margaritifer	203471	Bacteria	Proteobacteria	Hydrogenophilalia	Hydrogenophilales	Hydrogenophilaceae	Wastewater	Thermophilic digester of astewater treatment sludge									25	61	50					https://pubmed.ncbi.nlm.nih.gov/13130025/
Haloterrigena limicola	370323	Archaea	Euryarchaeota	Halobacteria	Halobacteriales	Halobacteriaceae	Aquatic	Salt lake	Chemoorganotroph	aerobic respiration	Catalase- and oxidase-positive. Anaerobic growth with nitrate, arginine or DMSO does not occur. nitrate-reduction to nitrite is observed. H2S is produced from Na2S2O3. Negative for indole formation. Tween 20 is hydrolyzed, but Tweens 40, 60 and 80 are not. Negative for caseinase, amylase and gelatinase. Glucose, sucrose, maltose, fructose, sorbose, xylose, galactose, mannose, D-ribose, lactose, m…		Aerobe	6.5	9	7	30	61	47.5	101		0.18		https://www.microbiologyresearch.org/docserver/fulltext/ijsem/56/8/1837.pdf?expires=1616524535&id=id&accname=guest&checksum=FC482A62E550E62D7B3AC9E892C8F2A3
Thermomyces ibadanensis	209537	Eukaryota	Ascomycota	Eurotiomycetes	Eurotiales	Trichocomaceae	Terrestrial	Compost heap	Saprotroph	aerobic respiration			Aerobe					61	44.5					https://www.ncbi.nlm.nih.gov/pmc/articles/PMC3261388/
Alicyclobacillus herbarius	122960	Bacteria	Firmicutes	Bacilli	Bacillales	Alicyclobacillaceae	Industrial	Herbal tea	Heterotroph,Autotroph	polysaccharide metabolism,aerobic respiration	Growth factors are not required, but growth is further increased by adding yeast extract to the inorganic medium. Oxidasenegative and catalase-positive. Nitrate is reduced to nitrite. Voges–Proskauer test and indole production are negative. Gelatin and starch are not hydrolyzed. Acid formation is from the following carbon sources: glycerol, D-arabinose, L-arabinose, ribose, D-xylose, D- galactose…		Aerobe	3.5	6	4.75	35	60	57.5	101				https://www.microbiologyresearch.org/content/journal/ijsem/10.1099/00207713-52-1-109#tab2
Lutispora thermophila	288966	Bacteria	Firmicutes	Clostridia	Clostridiales	Clostridiaceae	Bioreactor	Methanogenic sludge									40	60	56.5					https://www.microbiologyresearch.org/content/journal/ijsem/10.1099/ijs.0.65490-0
Effusibacillus pohliae	232270	Bacteria	Firmicutes	Bacilli	Bacillales	Alicyclobacillaceae	Terrestrial	Heated soil									42	60	55				Formerly known as Alicyclobacillus pohliae	https://pubmed.ncbi.nlm.nih.gov/18175712/
Anaerolinea thermophila UNI-1	649633005	Bacteria	Chloroflexi	Anaerolineae	Anaerolineales	Anaerolineaceae	Bioreactor	Sludge blanket reactor	Chemoorganotroph	sulfate reduction,iron-reduction	Yeast extract is required for growth. In the presence of yeast extract, growth and substrate utilization could be observed with the following substrates: glucose, fructose, galactose, mannose, raffinose, sucrose and starch. Weak growth occurs with the following substrates with medium supplemented with yeast extract: Casamino acids, tryptone, pyruvate, ribose, xylose, arabinose, xylan and pectin. …			6	8	7	55	60	55	101			Growth is significantly stimulated when the organism is co-cultivated with hydrogenotrophic methanogens.	https://pubmed.ncbi.nlm.nih.gov/14657113/
Anoxybacillus suryakundensis	1325335	Bacteria	Firmicutes	Bacilli	Bacillales	Bacillaceae	Aquatic	Hot spring									40	60	55					https://journals.plos.org/plosone/article?id=10.1371/journal.pone.0085493
Bacillus methanolicus	1471	Bacteria	Firmicutes	Bacilli	Bacillales	Bacillaceae											35	60	55					https://pubmed.ncbi.nlm.nih.gov/1380290/
Vulcanibacillus modesticaldus	337097	Bacteria	Firmicutes	Bacilli	Bacillales	Bacillaceae	Aquatic	Hydrothermal vent									37	60	55					https://pubmed.ncbi.nlm.nih.gov/16627653/
Crenotalea thermophila	1393122	Bacteria	Bacteroidetes	Chitinophagia	Chitinophagales	Chitinophagaceae	Aquatic	Hot spring									35	60	55					https://pubmed.ncbi.nlm.nih.gov/24436064/
Chloroflexus aggregans DSM 9485	643348527	Bacteria	Chloroflexi	Chloroflexia	Chloroflexales	Chloroflexaceae	Aquatic	Hot spring	Photoheterotroph,Chemoheterotroph	photosynthesis	Aerobic growth in the dark occurs at full atmospheric oxygen tension. Thiamine and folic acid are required as growth factors. Good carbon sources are yeast extract and Casamino Acids. Simple organic compounds such as intermediates of the citric acid cycle, glutamate, and aspartate are utilized as sole carbon sources only under phototrophic conditions. The major quinone is menaquinone 10. A trace …		Facultative Anaerobe	7	9		50	60	55	101		0		https://www.microbiologyresearch.org/content/journal/ijsem/10.1099/00207713-45-4-676
Caloramator mitchellensis	908809	Bacteria	Firmicutes	Clostridia	Clostridiales	Clostridiaceae	Aquatic	Basin									37	60	55					https://pubmed.ncbi.nlm.nih.gov/20400665/
Caldimonas hydrothermale	391358	Bacteria	Proteobacteria	Betaproteobacteria	Burkholderiales	Comamonadaceae	Aquatic	Hot spring									30	60	55					https://pubmed.ncbi.nlm.nih.gov/20442988/
Caldimonas taiwanensis	307483	Bacteria	Proteobacteria	Betaproteobacteria	Burkholderiales	Comamonadaceae	Aquatic	Hot spring									35	60	55					https://pubmed.ncbi.nlm.nih.gov/16094868/
Petrothermobacter organivorans	1856807	Bacteria	Deferribacteres	Deferribacteres	Deferribacterales	Deferribacteraceae	Industrial	Oil reservoir									25	60	55					https://pubmed.ncbi.nlm.nih.gov/28893364/
Desulfomicrobium thermophilum	380392	Bacteria	Proteobacteria	Deltaproteobacteria	Desulfovibrionales	Desulfomicrobiaceae	Aquatic	Hot spring									37	60	55					https://pubmed.ncbi.nlm.nih.gov/17136317/
Garciella nitratireducens	218205	Bacteria	Firmicutes	Clostridia	Clostridiales	Eubacteriaceae	Aquatic	Oil separator									25	60	55					https://pubmed.ncbi.nlm.nih.gov/13130040/
Tepidiphilus succinatimandens	224436	Bacteria	Proteobacteria	Hydrogenophilalia	Hydrogenophilales	Hydrogenophilaceae	Aquatic	Oil well									35	60	55				Formerly known as Tepidiphilus succinatimandens	https://pubmed.ncbi.nlm.nih.gov/15143002/
Athalassotoga saccharophila	1441386	Bacteria	Thermotogae	Thermotogae	Mesoaciditogales	Mesoaciditogaceae	Aquatic	Hot spring	Heterotroph	iron oxidation	It utilized Fe(III), thiosulfate or l-cystine as electron acceptor for growth, and yeast extract, peptone or a variety of sugars as carbon and energy sources.			4.5	7.5	5.75	30	60	55			0		https://pubmed.ncbi.nlm.nih.gov/26651491/
Methanocella conradii HZ254	2512564055	Archaea	Euryarchaeota	Methanomicrobia	Methanocellales	Methanocellaceae	Terrestrial	Rice field soil	Chemolithotroph	methanogenesis	Strain HZ254(T) utilized H(2)/CO(2) but not formate for growth and methane production	Na+	Anaerobe	6.4	7.2	6.8	37	60	55	101		0		https://pubmed.ncbi.nlm.nih.gov/22530002/
Methylacidiphilum kamchatkense	431057	Bacteria	Verrucomicrobia	Methylacidiphilae	Methylacidiphilales	Methylacidiphilaceae	Aquatic	Hot spring									37	60	55					https://pubmed.ncbi.nlm.nih.gov/18172218/
Halopiger goleimassiliensis	1293048	Archaea	Euryarchaeota	Halobacteria	Natrialbales	Natrialbaceae	Aquatic	Salt lake	Heterotroph	aerobic respiration	Cells are positive for catalase, oxidase and lysine decarboxylase production and negative for urease, arginine dihydrolase, ornithine decarboxylase, tryptophanase, phosphatase, β-galactosidase, D-mannitol, sacharose, starch, dextrose, and D-fructose fermentation. The following substrates are utilized as single carbon and energy sources for growth: pyruvate, D-glucose, D-mannose, D-ribose, D-xylos…		Aerobe	7	11	8.25	40	60	55			0.225		https://pubmed.ncbi.nlm.nih.gov/25197441/
Paenibacillus marinum	1033264	Bacteria	Firmicutes	Bacilli	Bacillales	Paenibacillaceae	Aquatic	Hot spring									40	60	55					https://pubmed.ncbi.nlm.nih.gov/23456638/
Desulfotomaculum hydrothermale	412895	Bacteria	Firmicutes	Clostridia	Clostridiales	Peptococcaceae	Aquatic	Hot spring									40	60	55					https://pubmed.ncbi.nlm.nih.gov/18984688/
Petrotoga olearia	156203	Bacteria	Thermotogae	Thermotogae	Petrotogales	Petrotogacceae	Aquatic	Oil reservoir	Organoheterotroph	fermentation,sulfate-reduction	Thiosulfate, cystine and sulfate cannot be used as electron acceptors. Metabolism shifts to alanine production in the absence of elemental sulfur. Pyruvate, peptone and papaic digest of soybean meal support growth in the absence of yeast extract. In the presence of yeast extract, a variety of organic compounds are used, including xylose, arabinose and cellobiose		Anaerobe	6.5	8.5	7.5	37	60	55	100		0.02		https://pubmed.ncbi.nlm.nih.gov/12361278/
Ureibacillus composti	367742	Bacteria	Firmicutes	Bacilli	Bacillales	Planococcaceae	Terrestrial	Compost heap									37	60	55					https://www.microbiologyresearch.org/content/journal/ijsem/10.1099/ijs.0.65232-0
Ureibacillus defluvii	1245527	Bacteria	Firmicutes	Bacilli	Bacillales	Planococcaceae	Bioreactor	Microbial fuel cell									25	60	55					https://pubmed.ncbi.nlm.nih.gov/24491829/
Saccharomonospora viridis P101, DSM 43017	644736404	Bacteria	Actinobacteria	Actinobacteria	Pseudonocardiales	Pseudonocardiaceae	Terrestrial	Hot compost	Chemoorganotroph	polysaccharide metabolism,aerobic respiration	Members of S. viridis are apparently able to metabolize pentachlorophenol but not other chlorophenols [14]. It was suggested that S. viridis metabolizes PCP by conjugation to form a more polar transformation product, but, unlike other PCP-degrading bacteria, the organism is incapable of effecting total degradation of the xenobiotic.		Aerobe				37	60	55					https://www.ncbi.nlm.nih.gov/pmc/articles/PMC1057161/
Sporolituus thermophilus	608505	Bacteria	Firmicutes	Negativicutes	Selenomonadales	Sporomusaceae	Aquatic	Basin									45	60	55					https://pubmed.ncbi.nlm.nih.gov/19628612/
Symbiobacterium terraclitae	557451	Bacteria	Firmicutes	Clostridia	Clostridiales	Symbiobacteriaceae	Animal	Shellfish									40	60	55					https://pubmed.ncbi.nlm.nih.gov/25013225/
Acetomicrobium thermoterrenum	1120986	Bacteria	Synergistetes	Synergistia	Synergistales	Synergistaceae	Aquatic	Oil reservoir	Chemoorganotroph	fermentation	Ferments citrate, fumarate, malate, pyruvate, glutamate, a-ketoglutarate, tartrate, starch, pectin, glucose, fructose, mannose, inositol, glycerol, protein extracts, and Casamino Acids. Compounds that are not used are xylose, galactose, lactose, sucrose, maltose, rhamnose, raffinose, cellulose, carboxymethyl cellulose, gum arabic, malonate, succinate, glutarate, and lactate. Sulfide is produced w…		Anaerobe	5.5	8.6	7.3	28	60	55	101		0.01	formerly Anaerobaculum thermoterrenum	https://www.microbiologyresearch.org/content/journal/ijsem/10.1099/00207713-47-1-150
Desulfosoma profundi	869805	Bacteria	Proteobacteria	Deltaproteobacteria	Syntrophobacterales	Syntrophobacteraceae	Aquatic	Hot spring									40	60	55					https://pubmed.ncbi.nlm.nih.gov/22120904/
Syntrophothermus lipocalidus DSM 12680	646564577	Bacteria	Firmicutes	Clostridia	Clostridales	Syntrophomonadaceae	Bioreactor	Sludge blanket reactor	Heterotroph,Syntroph	fatty acid metabolism	The cells can grow in pure culture only on crotonate. In syntrophic association with hydrogenotrophic methanogens, the organism can utilize saturated fatty acids with 4 to 10 carbon atoms by β-oxidation. Isobutyrate is also utilized by isomerization to butyrate.		Anaerobe	5.8	7.5	6.75	45	60	55	101		0	syntrophic in co-culture with a thermophilic hydrogenotrophic methanogen	https://pubmed.ncbi.nlm.nih.gov/10758888/
Meiothermus cerbereus	65551	Bacteria	Deinococcus-Thermus	Deinococci	Thermales	Thermaceae	Aquatic	Hot spring	Chemoorganoheterotroph	thiosulfate-reduction,aerobic respiration	All strains are oxidase positive and catalase negative. Nitrate is not reduced to nitrite. a- and P-galactosidase positive. Elastin, fibrin, casein, and hide powder azure are hydrolyzed. Degradation of arbutin and esculin is positive. Strains GY-lT and GY-5 utilize D-glucose, D-fructose, D-mannose, Dgalactose, D-melibiose, D-cellobiose, D-trehalose, maltose, lactose, sucrose, pyruvate, L-glutamat…		Aerobe	6	10	7.5	35	60	55	101				https://www.microbiologyresearch.org/content/journal/ijsem/10.1099/00207713-47-4-1225
Thermoactinomyces daqus	1329516	Bacteria	Firmicutes	Bacilli	Bacillales	Thermoactinomycetaceae	Industrial	Liquor fermentation									45	60	55					https://pubmed.ncbi.nlm.nih.gov/24048866/
Thermodesulfovibrio thiophilus	340095	Bacteria	Nitrospirae	Thermodesulfovibrionia	Thermodesulfovibrionales	Thermodesulfovibrionaceae	Wastewater	Wastewater treatment lagoon	Chemoautotroph	sulfur-reduction	With sulfate as electron acceptor, the electron donors are lactate, hydrogen (in the presence of acetate), formate (in the presence of acetate) and pyruvate. Organic substrates are oxidized incompletely to acetate. Malate, fumarate, succinate, methanol, 1- propanol, 1-butanol, benzoate, phenol, acetate, propionate and butyrate are not used as electron donors. With lactate as electron donor, the e…		Anaerobe	6	8.5	7.25	45	60	55	101				https://pubmed.ncbi.nlm.nih.gov/18984690/
Thermotomaculum hydrothermale	981385	Bacteria	Acidobacteria	Holophagae	Thermotomaculales	Thermotomaculaceae	Aquatic	Hydrothermal vent									37	60	55					https://pubmed.ncbi.nlm.nih.gov/22212657/
Pseudoxanthomonas taiwanensis	176598	Bacteria	Proteobacteria	Gammaproteobacteria	Xanthomonadales	Xanthomonadaceae	Aquatic	Hot spring									30	60	55					https://pubmed.ncbi.nlm.nih.gov/12508883/
Calorithrix insularis	1852309	Bacteria	Calditrichaeota				Aquatic	Hydrothermal vent									35	60	55					https://pubmed.ncbi.nlm.nih.gov/27983475/
Tepidimonas fonticaldi	1101373	Bacteria	Proteobacteria	Betaproteobacteria	Burkholderiales		Aquatic	Hot spring									35	60	55					https://pubmed.ncbi.nlm.nih.gov/22984136/
Tepidimonas taiwanensis	307486	Bacteria	Proteobacteria	Betaproteobacteria	Burkholderiales		Aquatic	Hot spring									35	60	55					https://pubmed.ncbi.nlm.nih.gov/16215773/
Melioribacter roseus P3M	2517093030	Bacteria	Ignavibacteriae	Ignavibacteria	Ignavibacteriales	Melioribacteraceae	Aquatic	Oil field	Chemoorganotroph	fermentation,nitrate-reduction,iron-reduction	In the course of aerobic or anaerobic growth strain P3M-2T used the following substrates: yeast extract, peptone, beef extract, glucose, mannose, rhamnose, arabinose, cellobiose, xylose, trehalose, ribose, maltose, fructose, lactose, dextrin, dextran, lichenan, agarose, xylan, glycogen, gelatin, starch, microcrystalline cellulose (Avicel), carboxymethyl cellulose (CMC), xanthan gum, corn leaves, …		Facultative Anaerobe	6	8.7	7.5	35	60	53.5			0.006		https://pubmed.ncbi.nlm.nih.gov/23297868/
Alicyclobacillus kakegawensis	392012	Bacteria	Firmicutes	Bacilli	Bacillales	Alicyclobacillaceae	Terrestrial	Crop field	Heterotroph	polysaccharide metabolism,aerobic respiration	Oxidase-negative. Catalase weakly positive. nitrate-reduction, Voges–Proskauer test and indole production are negative. Aesculin and arbutin are hydrolyzed, but gelatin, phenylalanine, starch and tyrosine are not. Acid is produced from d-arabinose, l-arabinose, ribose, d-xylose, l-xylose, d-galactose, d-glucose, d-fructose, d-mannose, l-sorbose, rhamnose, mannitol, sorbitol, methyl α-d-mannoside,…		Aerobe	3	6.5	4.25	40	60	52.5	101		0.01		https://www.microbiologyresearch.org/content/journal/ijsem/10.1099/ijs.0.64692-0#tab2
Alicyclobacillus macrosporangiidus	392015	Bacteria	Firmicutes	Bacilli	Bacillales	Alicyclobacillaceae	Terrestrial	Crop field	Heterotroph	polysaccharide metabolism,aerobic respiration	Oxidase-negative. Catalase weakly positive. nitrate-reduction, Voges–Proskauer test and indole production are negative. Aesculin is hydrolyzed, but gelatin, arbutin, phenylalanine, starch and tyrosine are not. Acid is produced from glycerol, d-arabinose, l-arabinose, ribose, d-xylose, l-xylose, d-galactose, d-glucose, d-fructose, d-mannose, l-sorbose, rhamnose, sorbitol, methyl α-d-mannoside, sal…		Aerobe	3	6.5	4.25	35	60	52.5	101		0.0025		https://www.microbiologyresearch.org/content/journal/ijsem/10.1099/ijs.0.64692-0#tab2
Alicyclobacillus contaminans	392016	Bacteria	Firmicutes	Bacilli	Bacillales	Alicyclobacillaceae	Industrial	Orange juice	Heterotroph	polysaccharide metabolism	Oxidase- and catalase-negative. nitrate-reduction, Voges–Proskauer test and indole production are negative. Gelatin and aesculin are hydrolyzed, but phenylalanine, starch and tyrosine are not, and arbutin is variable. Acid is produced from glycerol, l-arabinose, ribose, d-xylose, d-galactose, d-glucose, d-fructose, d-mannose, mannitol, cellobiose, maltose, sucrose and trehalose.			3	6	4.25	35	60	52.5	101		0.01		https://www.microbiologyresearch.org/content/journal/ijsem/10.1099/ijs.0.64692-0#tab2
Sulfobacillus thermosulfidooxidans	28034	Bacteria	Firmicutes	Clostridia	Clostridiales	Clostridiales Family XVII. Incertae Sedis	Terrestrial	Ore of Nikolaev copper-zinc-pyrite deposit									20	60	52.5					https://pubmed.ncbi.nlm.nih.gov/101742/	https://journals.asm.org/doi/10.1128/AEM.03098-16
Defluviitalea raffinosedens	1450156	Bacteria	Firmicutes	Clostridia	Clostridiales	Defluviitaleaceae	Bioreactor	Animal manure digester									40	60	52.5					https://pubmed.ncbi.nlm.nih.gov/27902335/
Defluviitalea saccharophila	879970	Bacteria	Firmicutes	Clostridia	Clostridiales	Defluviitaleaceae	Wastewater	Wastewater treatment lagoon									40	60	52.5					https://pubmed.ncbi.nlm.nih.gov/21515711/
Tepidiphilus thermophilus	876478	Bacteria	Proteobacteria	Hydrogenophilalia	Hydrogenophilales	Hydrogenophilaceae	Aquatic	Hot spring									30	60	52.5				Formerly known as Petrobacter sp. JHK30	https://pubmed.ncbi.nlm.nih.gov/24048864/
Sulfurivirga caldicuralii	364032	Bacteria	Proteobacteria	Gammaproteobacteria	Thiotrichales	Piscirickettsiaceae	Aquatic	Hydrothermal system									30	60	52.5					https://pubmed.ncbi.nlm.nih.gov/16902032/
Tuberibacillus calidus	340097	Bacteria	Firmicutes	Bacilli	Bacillales	Sporolactobacillaceae	Terrestrial	Compost heap									40	60	52.5					https://pubmed.ncbi.nlm.nih.gov/17082388/
Geothermomicrobium terrae	1411133	Bacteria	Firmicutes	Bacilli	Bacillales	Thermoactinomycetaceae	Terrestrial	Heated soil									30	60	52.5					https://pubmed.ncbi.nlm.nih.gov/24907264/
Gelria glutamica	159343	Bacteria	Firmicutes	Clostridia	Thermoanaerobacterales	Thermoanaerobacteraceae	Unclassified	Propionate-degradation enrichment culture									37	60	52.5					https://pubmed.ncbi.nlm.nih.gov/11931148/
Tepidimonas thermarum	335431	Bacteria	Proteobacteria	Betaproteobacteria	Burkholderiales		Aquatic	Hot spring									25	60	52.5					https://pubmed.ncbi.nlm.nih.gov/16410043/
Tepidiforma bonchosmolovskayae	2601677	Bacteria	Chloroflexi				Aquatic	Hot spring									42	60	52					https://pubmed.ncbi.nlm.nih.gov/31769750/
Effusibacillus lacus	1348429	Bacteria	Firmicutes	Bacilli	Bacillales	Alicyclobacillaceae	Aquatic	Lake (freshwater)									28	60	51					https://pubmed.ncbi.nlm.nih.gov/24860109/
Chaetomium thermophilum	209285	Eukaryota	Ascomycota	Sordariomycetes	Sordariales	Chaetomiaceae	Terrestrial	Compost heap	Saprotroph	aerobic respiration			Aerobe					60	50	101				https://www.nature.com/articles/srep20937	https://link.springer.com/article/10.1007%2Fs00606-016-1310-x
Crassicarpon thermophilum	225584	Eukaryota	Ascomycota	Sordariomycetes	Sordariales	Chaetomiaceae			Saprotroph	aerobic respiration			Aerobe					60	50	101			also known as Corynascus thermophilus	https://www.tandfonline.com/doi/abs/10.3852/14-228?journalCode=umyc20
Truepera radiovictrix	646564586	Bacteria	Deinococcus-Thermus	Deinococci	Trueperales	Trueperaceae	Aquatic	Hot spring	Chemoorganotroph	fermentation,aerobic respiration	Chemoorganotrophic, aerobic and respiratory; homolactic fermentation takes place. Sugars, organic acids and amino acids are used as carbon and energy sources. Extremely ionizing radiation resistant		Aerobe	6.5	11.2	8.5	20	60	50	101		0		https://academic.oup.com/femsle/article/247/2/161/490993
Anoxybacillus contaminans	225988	Bacteria	Firmicutes	Bacilli	Bacillales	Bacillaceae	Industrial	Contaminated gelatin batches									40	60	50					https://pubmed.ncbi.nlm.nih.gov/15143046/
Bacillus composti	1245523	Bacteria	Firmicutes	Bacilli	Bacillales	Bacillaceae	Terrestrial	Compost heap									30	60	50					https://pubmed.ncbi.nlm.nih.gov/23396719/
Bacillus hisashii	996558	Bacteria	Firmicutes	Bacilli	Bacillales	Bacillaceae	Terrestrial	Compost heap									25	60	50					https://pubmed.ncbi.nlm.nih.gov/26268484/
Bacillus sediminis	1274353	Bacteria	Firmicutes	Bacilli	Bacillales	Bacillaceae	Aquatic	Geothermally heated biofilm									35	60	50					https://pubmed.ncbi.nlm.nih.gov/24037481/
Bacillus thermocopriae	1215031	Bacteria	Firmicutes	Bacilli	Bacillales	Bacillaceae	Terrestrial	Compost heap									40	60	50					https://pubmed.ncbi.nlm.nih.gov/23396718/
Bacillus thermolactis	251051	Bacteria	Firmicutes	Bacilli	Bacillales	Bacillaceae	Industrial	Dairy farm									40	60	50					https://pubmed.ncbi.nlm.nih.gov/20833876/
Compostibacillus humi	1245525	Bacteria	Firmicutes	Bacilli	Bacillales	Bacillaceae	Bioreactor	Compost reactor									30	60	50					https://pubmed.ncbi.nlm.nih.gov/25358510/
Georgenia sediminis	1242744	Bacteria	Actinobacteria	Actinobacteria	Micrococcales	Bogoriellaceae	Aquatic	Marine sediment									24	60	50					https://pubmed.ncbi.nlm.nih.gov/23811137/
Chroococcidiopsis sp strain TS-821	1378066	Bacteria	Cyanobacteria	Cyanophyceae	Chroococcidiopsidales	Chroococcidiopsidaceae	Aquatic	Hot spring	Photoautotroph	photosynthesis	Fixes carbon dioxide under a high concentration of carbon dioxide. The strain can also survive under the existence of various NOx or SOx concentrations, and utilize them as a nitrogen or sulfur source		Facultative Anaerobe	6	11	8	45	60	50					www.sciencedirect.com/science/article/abs/pii/0922338X94902607
Clostridium tepidiprofundi	420412	Bacteria	Firmicutes	Clostridia	Clostridiales	Clostridiaceae	Aquatic	Hydrothermal vent									22	60	50					https://pubmed.ncbi.nlm.nih.gov/18398181/
Schlegelella aquatica	376175	Bacteria	Proteobacteria	Betaproteobacteria	Burkholderiales	Comamonadaceae	Aquatic	Hot spring									30	60	50					https://pubmed.ncbi.nlm.nih.gov/17158979/
Desulfothermus okinawensis	392842	Bacteria	Proteobacteria	Deltaproteobacteria	Desulfovibrionales	Desulfohalobiaceae	Aquatic	Hydrothermal field									35	60	50					https://www.microbiologyresearch.org/content/journal/ijsem/10.1099/ijs.0.64781-0
Haloterrigena hispanica	392421	Archaea	Euryarchaeota	Halobacteria	Halobacteriales	Halobacteriaceae	Aquatic	Salt lake	Chemoorganotroph	aerobic respiration	Chemo-organotrophic and aerobic. Oxidase- and catalase-positive. Indole formation is positive. nitrate-reduction is observed but nitrite reduction is not. Gelatin, starch, casein, and Tweens 20, 40 and 60 are not hydrolyzed. The following substrates are utilized for growth: glycerol, sodium acetate, sodium propionate and sodium citrate. Glucose, mannose, rhamnose, fructose, sucrose, galactose, tr…		Aerobe	6.5	8.5	7	37	60	50	101		0.15		https://pubmed.ncbi.nlm.nih.gov/17625183/
Haloterrigena thermotolerans PR5	121872	Archaea	Euryarchaeota	Halobacteria	Halobacteriales	Halobacteriaceae	Aquatic	Solar saltern	Chemoorganotroph	proteinaceous metabolism	Nitrogen and carbon source: Casamino acids. Sugars (glucose, fructose, sucrose, ribose and others) and glycerol are not used as carbon sources and do not give rise to acid production. Does not produce amylase. Reduces nitrate to nitrite		Anaerobe	6.5	8.2	7.25		60	50	101		0.19		https://www.microbiologyresearch.org/content/journal/ijsem/10.1099/00207713-50-3-1065
Methanonatronarchaeum thermophilum	1927129	Archaea	Euryarchaeota	Methanonatronarchaeia	Methanonatronarchaeales	Methanonatronarchaeaceae	Aquatic	Salt lake									30	60	50					https://pubmed.ncbi.nlm.nih.gov/29781801/
Desulfotomaculum thermosapovorans	58137	Bacteria	Firmicutes	Clostridia	Clostridiales	Peptococcaceae	Terrestrial	Compost heap									35	60	50					https://pubmed.ncbi.nlm.nih.gov/7727273/
Desulfotomaculum tongense	1216062	Bacteria	Firmicutes	Clostridia	Clostridiales	Peptococcaceae	Aquatic	Hydrothermal vent									37	60	50					https://pubmed.ncbi.nlm.nih.gov/24078017/
Tepidibacter thalassicus	214905	Bacteria	Firmicutes	Clostridia	Clostridiales	Peptostreptococcaceae	Aquatic	Hydrothermal vent									33	60	50					https://pubmed.ncbi.nlm.nih.gov/12892139/
Raineya orbicola	2016530	Bacteria	Bacteroidetes	Cytophagia	Cytophagales	Raineyaceae	Aquatic	Hot spring									35	60	50					https://pubmed.ncbi.nlm.nih.gov/29458463/
Schleiferia thermophila	884107	Bacteria	Bacteroidetes	Flavobacteriia	Flavobacteriales	Schleiferiaceae	Aquatic	Hot spring									30	60	50					https://pubmed.ncbi.nlm.nih.gov/21097639/
Scopulibacillus daqui	1469162	Bacteria	Firmicutes	Bacilli	Bacillales	Sporolactobacillaceae	Bioreactor	Liquor fermentation									20	60	50					https://pubmed.ncbi.nlm.nih.gov/27515245/
Thermoactinospora rubra	1088767	Bacteria	Actinobacteria	Actinobacteria	Streptosporangiales	Streptosporangiaceae	Terrestrial	Soil sediment									28	60	50					https://pubmed.ncbi.nlm.nih.gov/22453518/
Thermus chliarophilus	52023	Bacteria	Deinococcus-Thermus	Deinococci	Thermales	Thermaceae	Aquatic	Hot spring	Heterotroph	nitrate-reduction,aerobic respiration	All strains are oxidase positive and catalase negative. Casein, elastin, fibrin, gelatin, hide powder azure, and starch are degraded. Nitrate is reduced to nitrite. or-Galactosidase and P-galactosidase positive. D-Glucose, D-fructose, D-mannose, D-galactose, sucrose, maltose, D-cellobiose, D-trehalose, lactose, D-melibiose, D-mannitol, D-sorbitol, pyruvate, L-glutamate, L-asparagine, L-serine, L-…		Aerobe	6	9	8	40	60	50	101				https://pubmed.ncbi.nlm.nih.gov/7547281/
Calidithermus chliarophilus	52023	Bacteria	Deinococcus-Thermus	Deinococci	Thermales	Thermaceae	Aquatic	Hot spring									40	60	50				Formerly known as Meiothermus chliarophilus	https://pubmed.ncbi.nlm.nih.gov/7547281/	https://pubmed.ncbi.nlm.nih.gov/30741627/
Kroppenstedtia guangzhouensis	1274356	Bacteria	Firmicutes	Bacilli	Bacillales	Thermoactinomycetaceae	Terrestrial	Soil sediment									30	60	50					https://pubmed.ncbi.nlm.nih.gov/23728375/
Thermostaphylospora grisealba	1490296	Bacteria	Actinobacteria	Actinobacteria	Streptosporangiales	Thermomonosporaceae	Terrestrial	Compost heap (mushrooms)									40	60	50					https://pubmed.ncbi.nlm.nih.gov/29388545/
Thermosporothrix narukonensis	1445971	Bacteria	Chloroflexi	Ktedonobacteria	Ktedonobacteriales	Thermosporotrichaceae	Terrestrial	Heated soil	Heterotroph	polysaccharide metabolism,aerobic respiration	Avicel, CM-cellulose, xylan, chitin, starch, and gelatine are hydrolyzed. Catalase activity is positive. L-Arabinose, D-xylose, D-glucose, L-rhamnose, raffinose and inositol can be utilized as sole carbon sources.		Aerobe	4.9	9.5	7	30	60	50			0		https://www.microbiologyresearch.org/content/journal/ijsem/10.1099/ijsem.0.001004
Thermomonas hydrothermalis	213588	Bacteria	Proteobacteria	Gammaproteobacteria	Xanthomonadales	Xanthomonadaceae	Aquatic	Hot spring									30	60	50					https://pubmed.ncbi.nlm.nih.gov/12747412/
Mahella australiensis 50-1 BON, DSM 15567	2503508009	Bacteria	Firmicutes	Clostridia	Thermoanaerobacterales		Aquatic	Oil reservoir	Chemoorganotroph	fermentation	fermented arabinose, cellobiose, fructose, galactose, glucose, mannose, sucrose, xylose and yeast extract. Glucose was fermented mainly into lactate, formate, hydrogen and CO(2). The major end product of pyruvate fermentation was acetate together with H(2) and CO(2). Thiosulfate, sulfate, elemental sulfur and nitrate were not used as terminal electron acceptors.		Anaerobe	5.5	8.8	7.5	30	60	50			0.001		https://pubmed.ncbi.nlm.nih.gov/15545453/
Exilispira thermophila	478105	Bacteria	Spirochaetes	Spirochaetia	Spirochaetales		Aquatic	Hydrothemal vent									37	60	50					https://pubmed.ncbi.nlm.nih.gov/18842837/
Alicyclobacillus pomorum	204470	Bacteria	Firmicutes	Bacilli	Bacillales	Alicyclobacillaceae	Industrial	Mixed fruit juice	Heterotroph	polysaccharide metabolism,aerobic respiration	Growth factors are not required, but growth is further increased by adding yeast extract to the inorganic medium. The generation time is 1·5 h. Oxidase- and catalase-positive, but does not reduce nitrate to nitrite. Aesculin, gelatin and starch are hydrolyzed, but arbutin, phenylalanine and tyrosine are not. Acid is produced from glycerol, ribose, d-glucose, d-fructose, d-mannose, l-sorbose, mann…		Aerobe	2.5	6.5	4.75	30	60	47.5	101				https://www.microbiologyresearch.org/content/journal/ijsem/10.1099/ijs.0.02546-0#tab2
Alicyclobacillus shizuokensis	392014	Bacteria	Firmicutes	Bacilli	Bacillales	Alicyclobacillaceae	Terrestrial	Crop field	Heterotroph	polysaccharide metabolism,aerobic respiration	catalase-positive. Oxidase and nitrate-reduction are negative. Voges–Proskauer test and indole production are negative. Aesculin and arbutin are hydrolyzed, but gelatin, phenylalanine, starch and tyrosine are not. Acid is produced from l-arabinose, ribose, d-xylose, l-xylose, d-galactose, d-glucose, d-fructose, d-mannose, mannitol, salicin, cellobiose, maltose, melibiose, sucrose, trehalose and β…		Aerobe	3	6.5	4.25	35	60	47.5	101		0.0025		https://www.microbiologyresearch.org/content/journal/ijsem/10.1099/ijs.0.64692-0#tab2
Bacillus okuhidensis	136160	Bacteria	Firmicutes	Bacilli	Bacillales	Bacillaceae	Aquatic	Hot spring									30	60	47.5					https://pubmed.ncbi.nlm.nih.gov/12148629/
Gracilibacillus halophilus	470864	Bacteria	Firmicutes	Bacilli	Bacillales	Bacillaceae	Terrestrial	Saline soil									28	60	47.5					https://pubmed.ncbi.nlm.nih.gov/18842864/
Paenibacillus tezpurensis	627231	Bacteria	Firmicutes	Bacilli	Bacillales	Paenibacillaceae	Terrestrial	Soil sediment									30	60	47.5					https://pubmed.ncbi.nlm.nih.gov/19669756/
Fontimonas thermophila	1076937	Bacteria	Proteobacteria	Gammaproteobacteria	Nevskiales	Sinobacteraceae	Aquatic	Hot spring									37	60	47.5					https://pubmed.ncbi.nlm.nih.gov/22407788/
Melghirimyces algeriensis	910412	Bacteria	Firmicutes	Bacilli	Bacillales	Thermoactinomycetaceae	Aquatic	Salt lake									37	60	47.5					https://pubmed.ncbi.nlm.nih.gov/21856989/
Tepidanaerobacter syntrophicus	224999	Bacteria	Firmicutes	Clostridia	Thermoanaerobacterales	Thermoanaerobacteraceae	Bioreactor	Digester sludge									25	60	47.5					https://pubmed.ncbi.nlm.nih.gov/16825639/
Thermomyces dupontii	28565	Eukaryota	Ascomycota	Eurotiomycetes	Eurotiales	Trichocomaceae	Terrestrial	Compost heap	Saprotroph	aerobic respiration			Aerobe					60	47.5				also known as Talaromyces thermophilus	https://www.ncbi.nlm.nih.gov/pmc/articles/PMC3261388/
Thermomyces lanuginosus	5541	Eukaryota	Ascomycota	Eurotiomycetes	Eurotiales	Trichocomaceae	Terrestrial	Compost heap	Saprotroph	aerobic respiration			Aerobe					60	47.5					https://www.ncbi.nlm.nih.gov/pmc/articles/PMC3261388/
Tepidimonas sediminis	2588941	Bacteria	Proteobacteria	Betaproteobacteria	Burkholderiales		Aquatic	Hot spring									45	60	47.5					https://pubmed.ncbi.nlm.nih.gov/29255999/
Nonomuraea thermotolerans	1490292	Bacteria	Actinobacteria	Actinobacteria	Streptosporangiales	Streptosporangiaceae	Terrestrial	Compost heap (mushrooms)									25	60	46					https://www.microbiologyresearch.org/content/journal/ijsem/10.1099/ijsem.0.000809
Crenalkalicoccus roseus	1485588	Bacteria	Proteobacteria	Alphaproteobacteria	Rhodospirillales	Acetobacteraceae	Aquatic	Hot spring									20	60	45					https://www.microbiologyresearch.org/content/journal/ijsem/10.1099/ijsem.0.001029
Bacillus kexueae	2078952	Bacteria	Firmicutes	Bacilli	Bacillales	Bacillaceae	Aquatic	Hydrothermal field									40	60	45					https://pubmed.ncbi.nlm.nih.gov/29458542/
Bacillus thaonhiensis	1178786	Bacteria	Firmicutes	Bacilli	Bacillales	Bacillaceae	Terrestrial	Soil sediment									15	60	45					https://pubmed.ncbi.nlm.nih.gov/23995763/
Desulfonauticus submarinus	206665	Bacteria	Proteobacteria	Deltaproteobacteria	Desulfovibrionales	Desulfohalobiaceae	Aquatic	Hydrothermal vent									30	60	45					https://pubmed.ncbi.nlm.nih.gov/13130052/
Ferroplasma thermophilum L1	424696	Archaea	Euryarchaeota	Thermoplasmata	Thermoplasmatales	Ferroplasmaceae	Bioreactor	Bioleaching reactor	Chemoorganotroph,Chemomixotroph	proteinaceous metabolism	capable of chemomixotrophic growth on ferrous iron and yeast extract		Facultative Anaerobe	0.2	2.5	1	30	60	45	101				https://pubmed.ncbi.nlm.nih.gov/18422958/
Halanaerobacter jeridensis	706427	Bacteria	Firmicutes	Clostridia	Halanaerobiales	Halobacteroidaceae	Aquatic	Salt lake									20	60	45					https://pubmed.ncbi.nlm.nih.gov/22003033/
Sporohalobacter salinus	1494606	Bacteria	Firmicutes	Clostridia	Halanaerobiales	Halobacteroidaceae	Aquatic	Salt lake									30	60	45					https://pubmed.ncbi.nlm.nih.gov/25389147/
Halopiger thermotolerans	1383816	Archaea	Euryarchaeota	Halobacteria	Natrialbales	Natrialbaceae	Industrial	Salt sample									35	60	45					https://pubmed.ncbi.nlm.nih.gov/27562780/
Thermobifida fusca YX	637000319	Bacteria	Actinobacteria	Actinobacteria	Streptosporangiales	Nocardiopsaceae	Terrestrial	Compost heap	Chemoorganotroph	polysaccharide metabolism,aerobic respiration	Catalase, strong positive; oxidase, negative ; acid production from D-glucose, weak positive ; nitrate-reduction, negative. Proteolytic activity evidenced by ability to hydrolyze casein, gelatin, keratin and elastin, The following compounds are also degraded : starch, agar, pectin, cellulose, xylan, arbutin and aesculin. Chitin, xanthine, hypoxanthine, guanine and tyrosine not degraded. Carbon so…		Aerobe	7	9	7.5	35	60	45				formerly known as Thermomonospora fusca	https://www.microbiologyresearch.org/content/journal/micro/10.1099/00221287-130-1-5
Cohnella laeviribosi	380174	Bacteria	Firmicutes	Bacilli	Bacillales	Paenibacillaceae	Aquatic	Caldera									30	60	45					https://pubmed.ncbi.nlm.nih.gov/18048746/
Desulfotomaculum profundi	1383067	Bacteria	Firmicutes	Clostridia	Clostridiales	Peptococcaceae	Industrial	Natural gas aquifer									30	60	45					https://pubmed.ncbi.nlm.nih.gov/27473224/
Geotoga subterranea	28235	Bacteria	Thermotogae	Thermotogae	Petrotogales	Petrotogacceae	Aquatic	Oil field	Heterotroph	fermentation,sulfate-reduction	Yeast extract is required for growth. Stimulated by the addition of tryptone (0.05%). Hydrogen does not inhibit growth. Reduce elemental sulfur to hydrogen sulfide.		Anaerobe				30	60	45	101		0.04		https://www.sciencedirect.com/science/article/abs/pii/S0723202011804674
Pseudonocardia thermophila	1848	Bacteria	Actinobacteria	Actinobacteria	Pseudonocardiales	Pseudonocardiaceae	Animal	Horse manure									28	60	45					https://www.frontiersin.org/articles/10.3389/fmicb.2018.02007/full
Tepidicella baoligensis	2707016	Bacteria	Proteobacteria	Betaproteobacteria	Burkholderiales		Aquatic	Oil reservoir									20	60	45					https://pubag.nal.usda.gov/catalog/6337290
Paenibacillus thermophilus	1181891	Bacteria	Firmicutes	Bacilli	Bacillales	Paenibacillaceae	Aquatic	Hot spring									37	60	43.5					https://pubmed.ncbi.nlm.nih.gov/22684782/
Saccharopolyspora subtropica	1530170	Bacteria	Actinobacteria	Actinobacteria	Pseudonocardiales	Pseudonocardiaceae	Terrestrial	Soil of sugar can field									25	60	43.5					https://www.microbiologyresearch.org/content/journal/ijsem/10.1099/ijsem.0.000976
Pueribacillus theae	2171751	Bacteria	Firmicutes	Bacilli	Bacillales	Bacillaceae	Industrial	Tea production									20	60	41					https://www.microbiologyresearch.org/content/journal/ijsem/10.1099/ijsem.0.002913
Salinigranum halophilum	2565931	Archaea	Euryarchaeota	Halobacteria	Haloferacales	Halorubraceae	Aquatic	Solar saltern									20	60	41					https://www.microbiologyresearch.org/content/journal/ijsem/10.1099/ijsem.0.003951
Aneurinibacillus sediminis	1776164	Bacteria	Firmicutes	Bacilli	Bacillales	Paenibacillaceae	Aquatic	Lagoon sediment									25	60	41					https://pubmed.ncbi.nlm.nih.gov/28771121/
Thermoascus crustaceus	5088	Eukaryota	Ascomycota	Eurotiomycetes	Eurotiales	Thermoascaceae	Terrestrial	Compost heap	Saprotroph	aerobic respiration			Aerobe					60	40	101			also known as Coonemeria crustacea	https://www.ncbi.nlm.nih.gov/pmc/articles/PMC99000/
Phormidium boryanum	415230	Bacteria	Cyanobacteria	Cyanophyceae	Nostocales	Oscillatoriaceae	Aquatic	Hot spring	Photoautotroph	photosynthesis							30	60					formerly known as Oscillatoria boryana	https://watermark.silverchair.com/52-3-365.pdf?token=AQECAHi208BE49Ooan9kkhW_Ercy7Dm3ZL_9Cf3qfKAc485ysgAAAqkwggKlBgkqhkiG9w0BBwagggKWMIICkgIBADCCAosGCSqGSIb3DQEHATAeBglghkgBZQMEAS4wEQQM9j2fC_TSj0GMy6iGAgEQgIICXPPvWykQmtVqp3-aF2r3IigefSGRnlkpwN90BvwOEARcxxb58FGQ-pf8_HTDkYlaJmdL-EbXB3kT30iRGNWivl2qq6pExWbgwpaxdWgsV7S8oNyBpahi9I-iNmgTEoYZA5Xiu6LLRKc5hfWVr7UyWPkXwmbsKduINU1u_hgzLRYfQtf2Ybcu3B51NnsG-x…
Chloroflexus islandicus	1707952	Bacteria	Chloroflexi	Chloroflexia	Chloroflexales	Chloroflexaceae	Aquatic	Geyser	Photoheterotroph,Chemoheterotroph	anoxygenic photosynthesis	The major quinone is menaquinone-10. Carbon and energy sources used under chemoheterotrophic conditions are acetate, glucose, fructose, glycerol, yeast extract, casamino acids, soytone, casein hydrolysate and sucrose. Carbon sources used under photoheterotrophic conditions are glutamate, aspartate, glycylglycine, acetate, pyruvate, succinate, fructose, glucose, sucrose, mannitol, methanol, ethano…		Facultative Anaerobe			7.6	46	59	55					https://pubmed.ncbi.nlm.nih.gov/28126046/
Thermanaerovibrio acidaminovorans Su883, DSM 6589	646311961	Bacteria	Synergistetes	Synergistia	Synergistales	Synergistaceae	Bioreactor	Sludge blanket reactor	Lithotroph	sulfur-reduction	Strain Su883 is able to grow by oxidative decarboxylation of succinate to propionate. A mechanism for reductive propionate formation could be excluded. Glutamate, α-ketoglutarate, histidine, arginine, ornithine, lysine, and threonine are fermented to acetate and propionate. Serine, pyruvate, alanine, glucose, fructose, xylose, glycerol and citrate are fermented to acetate. Branched-chain amino ac…		Anaerobe	6.5	8.1		40	58	55	101			formerly known as Selenomonas acidaminovorans	https://www.ncbi.nlm.nih.gov/pmc/articles/PMC3035242/#r3
Paenibacillus thermoaerophilus	1215385	Bacteria	Firmicutes	Bacilli	Bacillales	Paenibacillaceae	Terrestrial	Compost heap									25	58	52.5					https://pubmed.ncbi.nlm.nih.gov/25304023/
Desulfotomaculum alkaliphilum	105483	Bacteria	Firmicutes	Clostridia	Clostridiales	Peptococcaceae	Animal	Cow manure, Pig manure									30	58	52.5					https://pubmed.ncbi.nlm.nih.gov/10826784/
Chloracidobacterium thermophilum B	2512047033	Bacteria	Acidobacteria	Acidobacteria	Acidobacteriales	Acidobacteriaceae	Aquatic	Hot spring	Photoheterotroph	anoxygenic photosynthesis	growth is restricted to a few carbon sources, and amino acids can serve as the sole carbon and nitrogen sources. Beneficial growth nutrients are 2-oxoglutarate, mannose and ethanol. Growth is possible with all combinations of amino acids as long as l-leucine, l-isoleucine, l-valine, l-lysine and a reduced sulfur source are included. Bicarbonate and vitamin B12 are also essential medium components…		Microaerobe	5.5	9.5	7	44	58	51					https://pubmed.ncbi.nlm.nih.gov/25667398/
Aciditerrimonas ferrireducens	667306	Bacteria	Actinobacteria	Acidimicrobiia	Acidimicrobiales	Acidimicrobiaceae	Aquatic	Solfataric field									35	58	50					https://pubmed.ncbi.nlm.nih.gov/20639230/
Tepidibacillus infernus	1806172	Bacteria	Firmicutes	Bacilli	Bacillales	Bacillaceae	Terrestrial	Mine (gold)									25	58	50					https://www.microbiologyresearch.org/content/journal/ijsem/10.1099/ijsem.0.001166
Methanomethylovorans thermophila	286152	Archaea	Euryarchaeota	Methanomicrobia	Methanosarcinales	Methanosarcinaceae	Bioreactor	Sludge blanket reactor	Organotroph	methanogenesis	Methanol and mono-, di- and trimethylamine were used as substrates, but H2/CO2, formate, acetate, propanol, dimethyl sulfide and methanethiol were not.	Na+	Anaerobe	5	7.5	6.5	42	58	50	170		<0.6%		https://citeseerx.ist.psu.edu/viewdoc/download?doi=10.1.1.318.1608&rep=rep1&type=pdf
Thermosporothrix hazakensis	644383	Bacteria	Chloroflexi	Ktedonobacteria	Ktedonobacteriales	Thermosporotrichaceae	Terrestrial	Compost heap	Heterotroph	polysaccharide metabolism,aerobic respiration	Casein, cellulose, xylan and chitin are hydrolyzed, while starch and gelatin are not. Catalase positive. D-Xylose, D-glucose, sucrose, L-rhamnose, inositol and mannitol are utilized as sole carbon sources.		Aerobe	5.4	8.7	7	31	58	50			0		https://www.microbiologyresearch.org/content/journal/ijsem/10.1099/ijs.0.018069-0
Dissulfurirhabdus thermomarina	1765737	Bacteria	Proteobacteria	Deltaproteobacteria			Aquatic	Hydrothermal vent									25	58	50					https://pubmed.ncbi.nlm.nih.gov/27082267/
Alterococcus agarolyticus	78554	Bacteria	Verrucomicrobia	Opitutae	Opitutales	Opitutaceae	Aquatic	Hot spring									38	58	48					https://pubmed.ncbi.nlm.nih.gov/9783423/
Laceyella putida	110101	Bacteria	Firmicutes	Bacilli	Bacillales	Thermoactinomycetaceae	Aquatic	Hot spring									36	58	48				Formerly known as Thermoactinomyces putidus	https://pubmed.ncbi.nlm.nih.gov/15653907/
Thermocatellispora tengchongensis	1073253	Bacteria	Actinobacteria	Actinobacteria	Streptosporangiales	Streptosporangiaceae	Terrestrial	Soil sediment									28	58	47.5					https://pubmed.ncbi.nlm.nih.gov/22140173/
Halorubrum lipolyticum	368624	Archaea	Euryarchaeota	Halobacteria	Haloferacales	Halorubraceae	Aquatic	Salt lake									25	58	46.5					https://pubmed.ncbi.nlm.nih.gov/16825640/
Brevibacillus thermoruber	33942	Bacteria	Firmicutes	Bacilli	Bacillales	Paenibacillaceae	Terrestrial	Compost heap									34	58	46.5					https://www.microbiologyresearch.org/content/journal/ijsem/10.1099/00207713-35-4-493
Paramaledivibacter caminithermalis	191027	Bacteria	Firmicutes	Clostridia	Clostridiales	Clostridiaceae	Aquatic	Hydrothermal vent									20	58	45				Formerly known as Clostridium caminithermale	https://www.microbiologyresearch.org/content/journal/ijsem/10.1099/ijs.0.02471-0
Haloterrigena saccharevitans	301967	Archaea	Euryarchaeota	Halobacteria	Halobacteriales	Halobacteriaceae	Aquatic	Salt lake	Chemoorganotroph	sulfur-reduction,alcohol metabolism,proteinaceous metabolism	Oxidase- and catalase-positive. Indole formation is negative. Nitrate is reduced without production of gas. H2S is produced from thiosulfate. Tweens 40 and 80 are hydrolyzed. Gelatin, starch and casein are not hydrolyzed. The following substrates are utilized for growth: glycerol, arginine, ornithine, acetate, fumarate, malate, propionate, pyruvate, succinate and lactate. Fructose, glucose, manno…		Anaerobe	6.5	8.5	7.5	24	58	43.5	101		0.187		https://www.microbiologyresearch.org/content/journal/ijsem/10.1099/ijs.0.63761-0
Desulfotomaculum intricatum	1285191	Bacteria	Firmicutes	Clostridia	Clostridiales	Peptococcaceae	Aquatic	Lake									28	58	43.5					https://pubmed.ncbi.nlm.nih.gov/23584284/
Mycothermus thermophilus	85995	Eukaryota	Ascomycota	Sordariomycetes	Sordariales	Chaetomiaceae	Terrestrial	Compost heap	Saprotroph	aerobic respiration			Aerobe					58	40				also known as Scytalidium thermophilum	https://www.ncbi.nlm.nih.gov/pmc/articles/PMC99000/
Oceanicella actignis	1189325	Bacteria	Proteobacteria	Alphaproteobacteria	Rhodobacterales	Rhodobacteraceae	Aquatic	Hot spring									25	57.5	50					https://pubmed.ncbi.nlm.nih.gov/22898658/
Halorhabdus rudnickae	1775544	Archaea	Euryarchaeota	Halobacteria	Halobacteriales	Halobacteriaceae	Industrial	Salt mine	Chemoorganoheterotroph	nitrate-reduction	All strains hydrolyze esculin. None of the strains assimilated lactose, sucrose, N-acetylglucosamine, glycerol, sorbitol, lactate, acetate, pyruvate, citrate, formate, D-glucuronate, L-alanine, L-lysine, L-proline, L-serine, L-phenylalanine, gelatin and peptone.		Facultative Anaerobe	5.5	9	7	20	57.5	40			0.2		https://pubmed.ncbi.nlm.nih.gov/26749115/
Nitratiruptor tergarcus	269259	Bacteria	Proteobacteria	Epsilonproteobacteria			Aquatic	Hydrothermal vent									40	57	55					https://pubmed.ncbi.nlm.nih.gov/15774687/
Haloterrigena turkmenica 4k	62320	Archaea	Euryarchaeota	Halobacteria	Halobacteriales	Halobacteriaceae	Terrestrial	Sulfate saline soil	Chemoorganotroph	aerobic respiration	Yeast extract is carbon source	Na+	Aerobe				29	57	51			0.19		https://www.ncbi.nlm.nih.gov/pmc/articles/PMC3035258/
Chelativorans composti	768533	Bacteria	Proteobacteria	Alphaproteobacteria	Rhizobiales	Phyllobacteriaceae	Aquatic	Compost heap									23	57	50				Formerly known as Thermovum composti	https://www.microbiologyresearch.org/content/journal/ijsem/10.1099/ijs.0.037812-0
Meiothermus hypogaeus	884155	Bacteria	Deinococcus-Thermus	Deinococci	Thermales	Thermaceae	Aquatic	Hot spring	Chemoorganoheterotroph	nitrate-reduction,aerobic respiration	Sulfur compounds are not required for growth in liquid medium. Utilizes d-glucose, d-fructose, d-mannose, d-galactose, melibiose, maltose, lactose, trehalose, sucrose, cellobiose, d-xylose, glycerol, pyruvate, l-asparagine and l-glutamate as carbon and energy sources, but not raffinose, d-arabinose, l-rhamnose, ribitol, d-mannitol, d-sorbitol, citrate, succinate, malate, myo-inositol, l-glutamine…		Aerobe	5.9	8.7	7.6	35	57	50	101		0.0015		https://pubmed.ncbi.nlm.nih.gov/21335495/
Thermochromatium tepidum	1050	Bacteria	Proteobacteria	Gammaproteobacteria	Chromatiales	Chromatiaceae	Aquatic	Hot spring									34	57	49				Formerly known as Chromatium tepidum	https://www.microbiologyresearch.org/content/journal/ijsem/10.1099/00207713-36-2-222?crawler=true
Natranaerobaculum magadiense	929101	Bacteria	Firmicutes	Clostridia	Natranaerobiales	Natranaerobiaceae	Aquatic	Soda lake									20	57	47.5					https://pubmed.ncbi.nlm.nih.gov/23859946/
Halobiforma lacisalsi	229731	Archaea	Euryarchaeota	Halobacteria	Natrialbales	Natrialbaceae	Aquatic	Salt lake									24	57	43.5					https://pubmed.ncbi.nlm.nih.gov/16166693/
Natranaerobius thermophilus JW/NM-WN-LF	642555142	Bacteria	Firmicutes	Clostridia	Natranaerobiales	Natranaerobiaceae	Aquatic	Soda lake	Chemoorganotroph	fermentation,iron-reduction	Strain JW/NM-WN-LFT utilized fructose, cellobiose, ribose, trehalose, trimethylamine, pyruvate, Casamino acids, acetate, xylose and peptone as carbon and energy sources. Fumarate (20 mM), S2O3(2-) (20 mM), NO3- (20 mM) and iron(III) citrate (20 mM) were utilized as electron acceptors. During growth on sucrose, the isolate produced acetate and formate as major fermentation products.		Anaerobe	8.3	10.6	9.5	35	56	53			0.117		https://pubmed.ncbi.nlm.nih.gov/17978210/
Heliobacterium modesticaldum Ice1	641522632	Bacteria	Firmicutes	Clostridia	Clostridales	Heliobacteriaceae	Terrestrial	Solfataric field	Phototroph	photosynthesis	row phototrophically by photoassimilating pyruvate, lactate, and acetate, or chemotrophically on pyruvate. Sugars and other organic acids are not utilized. Ammonia, glutamine, and N2 serve as nitrogen sources. Biotin is required. Thiosulfate, methionine, or cysteine required as biosynthetic sulfur sources.		Anaerobe			6.75	25	56	52			0		https://link.springer.com/article/10.1007/BF00393378
Natronolimnobius aegyptiacus, Strain JW/NM-HA 15	2718217640	Archaea	Euryarchaeota	Halobacteria	Natrialbales	Natrialbaceae	Terrestrial	Alkaline lake	Chemoorganotroph				Anaerobe	7.5	10.5	9	30	56	52	101		0.23		https://www.microbiologyresearch.org/content/journal/ijsem/10.1099/ijsem.0.002524#tab2
Natronovirga wadinatrunensis	759415	Bacteria	Firmicutes	Clostridia	Natranaerobiales	Natranaerobiaceae	Aquatic	Soda lake									26	56	51					https://pubmed.ncbi.nlm.nih.gov/19605718/
Halorubrum coriense	64713	Archaea	Euryarchaeota	Halobacteria	Haloferacales	Halorubraceae	Industrial	Solar saltern	Chemoorganotroph	aerobic respiration	Oxidase and catalase positive. Amino acids are required for growth.		Aerobe				30	56	50				Also known as Halorubrobacterium coriense	https://www.jstage.jst.go.jp/article/jgam1955/41/4/41_4_333/_article/-char/en
Halorubrum saccharovorum	2248	Archaea	Euryarchaeota	Halobacteria	Haloferacales	Halorubraceae	Aquatic	Salt lake									30	56	50				Also known as Halobacterium saccharovorum	https://pubmed.ncbi.nlm.nih.gov/1260548/
Rubellimicrobium thermophilum	295419	Bacteria	Proteobacteria	Alphaproteobacteria	Rhodobacterales	Rhodobacteraceae	Industrial	Paper mill									28	56	48.5					https://pubmed.ncbi.nlm.nih.gov/16738114/
Tepidisphaera mucosa	1546155	Bacteria	Planctomycetes	Phycisphaerae	Tepidisphaerales	Tepidisphaeraceae	Aquatic	Hot spring									20	56	48.5					https://pubmed.ncbi.nlm.nih.gov/25404483/
Heliothrix oregonensis	1110	Bacteria	Chloroflexi	Chloroflexia	Chloroflexales	Chloroflexaceae	Aquatic	Hot spring	Photoheterotroph	photosynthesis	exhibited a light-dependent uptake of acetate and appeared to grow as a photoheterotroph in natural habitats.		Aerotolerant				20	56	47.5					https://pubmed.ncbi.nlm.nih.gov/2412519/
Pseudomonas thermotolerans	157784	Bacteria	Proteobacteria	Gammaproteobacteria	Pseudomonadales	Pseudomonadaceae	Industrial	Cooking water of cork-processing plant									25	56	47					https://pubmed.ncbi.nlm.nih.gov/12508889/
Cyanidioschyzon merolae	45157	Eukaryota	Rhodophyta	Cyanidiophyceae	Cyanidiales	Cyanidiaceae	Aquatic	Fumarole	Oxygenic phototroph	photosynthesis,aerobic respiration			Aerobe			1.5	25	56	45	101				https://www.tandfonline.com/doi/abs/10.1080/00837792.1978.10670110
Cyanidium caldarium	2771	Eukaryota	Rhodophyta	Cyanidiophyceae	Cyanidiales	Cyanidiaceae	Aquatic	Hot Spring	Oxygenic phototroph,Heterotroph	photosynthesis,aerobic respiration			Aerobe	0.05	5	2.5	35	56	45	101				https://www.microbiologyresearch.org/content/journal/micro/10.1099/00221287-67-1-17	https://www.ncbi.nlm.nih.gov/pmc/articles/PMC99000/
Haloterrigena longa	370324	Archaea	Euryarchaeota	Halobacteria	Halobacteriales	Halobacteriaceae	Aquatic	Salt lake	Chemoorganotroph	aerobic respiration	Catalase- and oxidase-positive. Anaerobic growth with nitrate, arginine or DMSO does not occur. nitrate-reduction to nitrite is not observed. H2S is produced from Na2S2O3. Positive for indole formation. Tweens 20, 40 and 60 are hydrolyzed but Tween 80 is not. Negative for caseinase, amylase and gelatinase. The following substrates are utilized as carbon sources: glucose, sucrose, maltose, pyruvat…		Aerobe	6.5	9	7.25	30	56	43	101		0.18		https://www.microbiologyresearch.org/docserver/fulltext/ijsem/56/8/1837.pdf?expires=1616524535&id=id&accname=guest&checksum=FC482A62E550E62D7B3AC9E892C8F2A3
Petrotoga sibirica	156202	Bacteria	Thermotogae	Thermotogae	Petrotogales	Petrotogacceae	Aquatic	Oil reservoir	Organoheterotroph	fermentation,sulfate-reduction	Thiosulfate, cystine and sulfate cannot be used as electron acceptors. Metabolism shifts to alanine production in the absence of elemental sulfur. Yeast extract is required for growth. In the presence of yeast extract, a variety of compounds are used, but some, such as xylose, arabinose and cellobiose, are not		Anaerobe	6.5	9.4	8	37	55	55	100		0.01		https://pubmed.ncbi.nlm.nih.gov/12361278/
Haloferax elongans	403191	Archaea	Euryarchaeota	Halobacteria	Halobacteriales	Halobacteriaceae	Aquatic	Salt lake	Chemoorganotroph	aerobic respiration	The following substrates are used as carbon sources: glucose, glycerol, maltose, sucrose and trehalose. Acid is produced from glucose, glycerol, maltose, sucrose and trehalose. The following substrates are not used as carbon sources: ethanol, fumarate, galactose, glycine, lactose, mannitol, mannose, raffinose, xylose, l-arginine, l-histidine, l-lysine, l-ornithine and d-sorbitol.		Aerobe	7	9	7.4	30	55	53	101		0.175		https://www.microbiologyresearch.org/content/journal/ijsem/10.1099/ijs.0.65360-0#tab2
Thermoactinomyces khenchelensis	1470181	Bacteria	Firmicutes	Bacilli	Bacillales	Thermoactinomycetaceae	Aquatic	Hot spring									37	55	52.5					https://pubmed.ncbi.nlm.nih.gov/26678783/
Natranaerobius trueperi	759412	Bacteria	Firmicutes	Clostridia	Natranaerobiales	Natranaerobiaceae	Aquatic	Soda lake									26	55	52					https://pubmed.ncbi.nlm.nih.gov/19605718/
Clostridium isatidis	182773	Bacteria	Firmicutes	Clostridia	Clostridiales	Clostridiaceae	Bioreactor	Woad vat									30	55	50.5					https://www.microbiologyresearch.org/content/journal/ijsem/10.1099/00207713-49-3-1025
Alicyclobacillus acidiphilus	182455	Bacteria	Firmicutes	Bacilli	Bacillales	Alicyclobacillaceae	Industrial	Acidic beverages	Heterotroph	polysaccharide metabolism,aerobic respiration	Does not hydrolyze gelatin or starch. Tyrosine and phenylalanine are not degraded. Does not reduce nitrate to nitrite and does not form indole. Does not form gas from glucose. Acids are formed from D-arabinose, L-arabinose, arubtin, cellobiose, aesculin, D-fructose, galactose, β-gentiobiose, D-glucose, lactose, maltose, D-mannose, methyl α-D- glucoside, melezitose, D-raffinose, ribose, sucrose, s…		Aerobe	2.5	5.5	3	20	55	50	101		<5%		https://pubmed.ncbi.nlm.nih.gov/12361274/	https://www.microbiologyresearch.org/docserver/fulltext/ijsem/42/2/ijs-42-2-263.pdf?expires=1622840554&id=id&accname=guest&checksum=64C7CC3A7D46CF24C3DA154BC5BB7670
Anaerolinea thermolimosa	229919	Bacteria	Chloroflexi	Anaerolineae	Anaerolineales	Anaerolineaceae	Bioreactor	UASB reactor	Chemorganotroph	fermentation	Yeast extract is required for growth. In the presence of 0.01 % yeast extract, growth and substrate utilization are observed with glucose, mannose, galactose, fructose, ribose, xylose, arabinose, sucrose, raffinose, tryptone and pyruvate. Weak growth occurs with the following substrates with medium supplemented with 0.01 % yeast extract: Casamino acids, starch, xylan, pectin and peptone. The foll…		Anaerobe	6	7.5	7	42	55	50				Growth is significantly stimulated when the organism is co-cultivated with hydrogenotrophic methanogens.	https://www.microbiologyresearch.org/content/journal/ijsem/10.1099/ijs.0.64169-0
Bacillus fumarioli	105229	Bacteria	Firmicutes	Bacilli	Bacillales	Bacillaceae	Aquatic	Geothermal field									25	55	50					https://www.microbiologyresearch.org/content/journal/ijsem/10.1099/ijsem.0.003775
Cerasibacillus quisquiliarum	227865	Bacteria	Firmicutes	Bacilli	Bacillales	Bacillaceae	Terrestrial	Compost system									30	55	50					https://www.microbiologyresearch.org/content/journal/ijsem/10.1099/ijs.0.02883-0
Caloramator quimbayensis	1147123	Bacteria	Firmicutes	Clostridia	Clostridiales	Clostridiaceae	Aquatic	Hot spring									37	55	50					https://pubmed.ncbi.nlm.nih.gov/22843719/
Fervidicella metallireducens	655338	Bacteria	Firmicutes	Clostridia	Clostridiales	Clostridiaceae	Aquatic	Borehole									37	55	50					https://pubmed.ncbi.nlm.nih.gov/19671710/
Thermotalea metallivorans	520762	Bacteria	Firmicutes	Clostridia	Clostridiales	Clostridiaceae	Aquatic	Aquifer									30	55	50					https://pubmed.ncbi.nlm.nih.gov/19406776/
Porphyrobacter cryptus	196588	Bacteria	Proteobacteria	Alphaproteobacteria	Sphingomonadales	Erythrobacteraceae	Aquatic	Hot spring									25	55	50					https://pubmed.ncbi.nlm.nih.gov/12656149/
Haloterrigena mahii	1416969	Archaea	Euryarchaeota	Halobacteria	Halobacteriales	Halobacteriaceae	Aquatic	Solar saltern	Chemorganotroph	sulfur-reduction,nitrate-reduction	Casamino acids serve as nitrogen and carbon sources. Acid is produced from fructose, glycerol and sorbitol. H2S is produced from cysteine but not from Na2S2O3		Anaerobe	6	9	7.4	35	55	50			0.25		https://www.microbiologyresearch.org/content/journal/ijsem/10.1099/ijsem.0.001811
Halorhabdus utahensis AX-2	146826	Archaea	Euryarchaeota	Halobacteria	Halobacteriales	Halobacteriaceae	Aquatic	Salt lake	Chemoorganotroph	fermentation,sulfate-reduction	Ferments glucose. Sulfur stimulates fermentative growth.	Na+	Facultative Anaerobe	5.5	8.5	6.9	17	55	50			0.27		https://pubmed.ncbi.nlm.nih.gov/10826803/
Haloferax denitrificans	35745	Archaea	Euryarchaeota	Halobacteria	Haloferacales	Haloferacaceae	Industrial	Solar saltern	Chemoorganotroph	nitrate-reduction	It reduces nitrate to nitrite, nitrous oxide, and dinitrogen when grown in the presence of 0.5% nitrate. Only dinitrogen accumulates when it is grown in the presence of 0.1% nitrate. Grows aerobically, but not anaerobically, in a mineral-salts medium containing 0.005% yeast extract, ammonium as the nitrogen source, and suitable carbon and energy sources such as D-glucose, D-galactose, D-fructose,…		Facultative anaerobe	6	8	6.7	30	55	50			0.15	also known as Halobacterium denitrificans	https://pubmed.ncbi.nlm.nih.gov/11542071/
Anaerophaga thermohalophila	177400	Bacteria	Bacteroidetes	Bacteroidia	Marinilabiliales	Marinilabiliaceae	Bioreactor	Sludge blanket reactor									37	55	50					https://pubmed.ncbi.nlm.nih.gov/11837300/
Thermophagus xiamenensis	385682	Bacteria	Bacteroidetes	Bacteroidia	Marinilabiliales	Marinilabiliaceae	Aquatic	Hot spring									35	55	50					https://pubmed.ncbi.nlm.nih.gov/22345138/
Methanolinea tarda NOBI-1	263906	Archaea	Euryarchaeota	Methanomicrobia	Methanomicrobiales	Methanoregulaceae	Unclassified	Propionate-degradation enrichment culture	Autotroph	methanogenesis	The strain utilized H2 and formate for growth and methane production	Na+	Anaerobe	6.7	8	7	35	55	50	150		0		https://www.microbiologyresearch.org/docserver/fulltext/ijsem/58/1/294.pdf?expires=1609958004&id=id&accname=guest&checksum=D81C2B71D92E0A7F235174B02CB40201
Methanosarcina thermophila TM-1	2636415612	Archaea	Euryarchaeota	Methanomicrobia	Methanosarcinales	Methanosarcinaceae	Bioreactor	Digester sludge	Lithotroph	methanogenesis		Na+	Anaerobe	5.5	8	6	35	55	50	101		<3%		https://www.microbiologyresearch.org/docserver/fulltext/ijsem/66/3/1533_ijsem000894.pdf?expires=1612897626&id=id&accname=guest&checksum=71EF3FA4877C840F91C324142F377471
Natrialba hulunbeirensis	123783	Archaea	Euryarchaeota	Halobacteria	Natrialbales	Natrialbaceae	Aquatic	Soda lake									20	55	50					https://pubmed.ncbi.nlm.nih.gov/11594597/
Desulfotomaculum ferrireducens	1833852	Bacteria	Firmicutes	Clostridia	Clostridiales	Peptococcaceae	Terrestrial	Compost heap									30	55	50					https://pubmed.ncbi.nlm.nih.gov/27153808/
Desulfotomaculum varum	886292	Bacteria	Firmicutes	Clostridia	Clostridiales	Peptococcaceae	Aquatic	Borehole									37	55	50					https://www.ncbi.nlm.nih.gov/pmc/articles/PMC3339622/
Geotoga petraea	28234	Bacteria	Thermotogae	Thermotogae	Petrotogales	Petrotogacceae	Aquatic	Oil field	Heterotroph	fermentation,sulfate-reduction	Yeast extract is required for growth. Not stimulated by the addition of tryptone (0.05%). Hydrogen inhibits growth. Reduce elemental sulfur to hydrogen sulfide.		Anaerobe				30	55	50	101		0.03		https://www.sciencedirect.com/science/article/abs/pii/S0723202011804674
Roseiflexus castenholzii HLO8, DSM 13941	640753047	Bacteria	Chloroflexi	Chloroflexia	Chloroflexales	Roseiflexineae	Aquatic	Hot spring	Photoheterotroph,Chemoheterotroph	photosynthesis	It was able to grow photoheterotrophically under anaerobic light conditions and also chemoheterotrophically under aerobic dark conditions.		Facultative Anaerobe	6	9	8.25	45	55	50					https://pubmed.ncbi.nlm.nih.gov/11837302/
Rubrobacter spartanus	1933902	Bacteria	Actinobacteria	Rubrobacteria	Rubrobacterales	Rubrobacteraceae	Terrestrial	Heated soil									45	55	50					https://pubmed.ncbi.nlm.nih.gov/28875901/
Thioprofundum lithotrophicum	571898	Bacteria	Proteobacteria	Gammaproteobacteria	Chromatiales	Thioprofundaceae	Aquatic	Hydrothermal vent									30	55	50				Also known as gamma proteobacterium KT-2008	https://pubmed.ncbi.nlm.nih.gov/19689705/
Paecilomyces varioti	264951	Eukaryota	Ascomycota	Eurotiomycetes	Eurotiales	Trichocomaceae	Terrestrial	Compost heap	Saprotroph	aerobic respiration			Aerobe					55	50	101				https://www.ncbi.nlm.nih.gov/pmc/articles/PMC99000/	https://www.ncbi.nlm.nih.gov/pmc/articles/PMC3261388/
Hypnocyclicus thermotrophus	1627895	Bacteria	Fusobacteria	Fusobacteriia	Fusobacteriales	Fusobacteriaceae	Aquatic	Hydrothermal vent									20	55	48					https://www.microbiologyresearch.org/content/journal/ijsem/10.1099/ijsem.0.000606
Haloferax mucosum	403181	Archaea	Euryarchaeota	Halobacteria	Halobacteriales	Halobacteriaceae	Aquatic	Salt lake	Chemoorganotroph	aerobic respiration	The following substrates are used as carbon sources: glucose, glycerol, maltose, sucrose and trehalose. Acid is produced from glucose, glycerol, maltose, sucrose and trehalose. The following substrates are not used as carbon sources: ethanol, fumarate, galactose, glycine, lactose, mannitol, mannose, raffinose, xylose, l-arginine, l-histidine, l-lysine, l-ornithine and d-sorbitol		Aerobe	6	10	7.4	23	55	48	101		0.175		https://www.microbiologyresearch.org/content/journal/ijsem/10.1099/ijs.0.65360-0#tab2
Halopelagius longus	1236180	Archaea	Euryarchaeota	Halobacteria	Haloferacales	Haloferacaceae	Industrial	Salt mine									20	55	48					https://pubmed.ncbi.nlm.nih.gov/23584287/
Thermothelomyces thermophilus	78579	Eukaryota	Ascomycota	Sordariomycetes	Sordariales	Chaetomiaceae	Terrestrial	Compost heap	Saprotroph	aerobic respiration			Aerobe					55	47.5				also known as Myceliophthora thermophila	https://www.ncbi.nlm.nih.gov/pmc/articles/PMC99000/
Alicyclobacillus sacchari	392010	Bacteria	Firmicutes	Bacilli	Bacillales	Alicyclobacillaceae	Industrial	Liquid sugar	Heterotroph	polysaccharide metabolism,aerobic respiration	Oxidase, catalase and nitrate-reduction are negative. Voges–Proskauer test and indole production are negative. Arbutin, gelatin and starch are hydrolyzed, but aesculin, phenylalanine and tyrosine are not. Acid is produced from glycerol, l-arabinose, ribose, d-xylose, methyl β-xyloside, d-galactose, d-glucose, d-fructose, d-mannose, rhamnose, mannitol, methyl α-d-glucoside, salicin, cellobiose, ma…		Aerobe	2	6	4.25	30	55	47.5	101		0.01		https://www.microbiologyresearch.org/content/journal/ijsem/10.1099/ijs.0.64692-0#tab2
Alicyclobacillus acidoterrestris	1450	Bacteria	Firmicutes	Bacilli	Bacillales	Alicyclobacillaceae	Industrial	Fruit processing	Heterotroph	polysaccharide metabolism	Catalase- and oxidase-positive. Starch is hydrolyzed but gelatin is not. d-Mannitol, d-glucose, d-fructose, maltose, d-mannose, d-raffinose and d-sucrose are utilized. Nitrate is reduced to nitrite. Urease, indole and H2S are not produced.		Facultative Anaerobe	2.2	5.8	4	35	55	47.5			<5%		https://www.sciencedirect.com/science/article/abs/pii/S0740002008001378?via%3Dihub
Clostridium tepidum	1962263	Bacteria	Firmicutes	Clostridia	Clostridiales	Clostridiaceae	Industrial	Non-dairy protein shakes									30	55	47.5					https://www.microbiologyresearch.org/content/journal/ijsem/10.1099/ijsem.0.001948	https://www.ncbi.nlm.nih.gov/pmc/articles/PMC204022/
Haloferax mucosum	403181	Archaea	Euryarchaeota	Halobacteria	Haloferacales	Haloferacaceae	Aquatic	Lake									23	55	47.5					https://pubmed.ncbi.nlm.nih.gov/18398172/
Haloparvum alkalitolerans	1042953	Archaea	Euryarchaeota	Halobacteria	Haloferacales	Halorubraceae	Industrial	Salt sample									20	55	47.5					https://pubmed.ncbi.nlm.nih.gov/27666573/
Limnochorda pilosa	1555112	Bacteria	Firmicutes	Limnochordia	Limnochordales	Limnochordaceae	Aquatic	Salt lake									30	55	47.5					https://pubmed.ncbi.nlm.nih.gov/25896353/
Methylomarinovum caldicuralii	438856	Bacteria	Proteobacteria	Gammaproteobacteria	Methylococcales	Methylothermaceae	Aquatic	Hydrothermal system									30	55	47.5					https://pubmed.ncbi.nlm.nih.gov/24425820/
Aneurinibacillus danicus	267746	Bacteria	Firmicutes	Bacilli	Bacillales	Paenibacillaceae											35	55	47.5					https://pubmed.ncbi.nlm.nih.gov/15023954/
Paenibacillus cisolokensis	1658519	Bacteria	Firmicutes	Bacilli	Bacillales	Paenibacillaceae	Aquatic	Geyser									37	55	47.5					https://pubmed.ncbi.nlm.nih.gov/27188601/
Tepidamorphus gemmatus	747076	Bacteria	Proteobacteria	Alphaproteobacteria	Rhizobiales	Rhodobiaceae	Aquatic	Hot spring									25	55	47.5					https://pubmed.ncbi.nlm.nih.gov/20116192/
Meiothermus granaticius	863370	Bacteria	Deinococcus-Thermus	Deinococci	Thermales	Thermaceae	Aquatic	Hot spring	Chemoorganoheterotroph	nitrate-reduction,aerobic respiration	Oxidase, catalase and DNAse positive. Nitrate is reduced to nitrite. Hippurate, arbutin and gelatine are hydrolyzed, but xylan is not. Degradation of esculin, starch and casein is weakly positive. Alkaline phosphatase, esterase (C 4), esterase lipase (C 8), leucine arylamidase, acid phosphatase, naphthol-AS-BI-phosphohydrolase, galactosidase, -glucosidase and mannosidase test positive in API ZYM;…		Aerobe	6.5	9	7.5	30	55	47.5	101		<1%		https://www.sciencedirect.com/science/article/abs/pii/S0723202010000512?via%3Dihub
Thermoactinomyces guangxiensis	1490290	Bacteria	Firmicutes	Bacilli	Bacillales	Thermoactinomycetaceae	Terrestrial	Compost heap (mushrooms)									37	55	47.5					https://pubmed.ncbi.nlm.nih.gov/25991661/
Thauera hydrothermalis	2184083	Bacteria	Proteobacteria	Betaproteobacteria	Rhodocyclales	Zoogloeaceae	Aquatic	Hot spring									37	55	47.5					https://pubmed.ncbi.nlm.nih.gov/30113299/
Deinococcus geothermalis DSM 11300	641228488	Bacteria	Deinococcus-Thermus	Deinococci	Deinococcales	Deinococcaceae	Aquatic	Hot spring	Chemoorganotroph	polysaccharide metabolism,aerobic respiration	Yeast extract is not required for growth. Oxidase and catalase positive. Nitrate is not reduced to nitrite. a-Galactosidase negative and P-galactosidase positive. Strain AG-3aT degrades casein, gelatin, hide powder azure, hippurate, arbutin, and starch. Strain RSPS-2a does not degrade starch. Strain AG-3aT utilizes D-cellobiose, D-trehalose, lactose, maltose, D-fructose, D-galactose, D-glucose, D…		Aerobe	4.1	8.9	6.5	30	55	47			<1%		https://www.microbiologyresearch.org/content/journal/ijsem/10.1099/00207713-47-4-939
Actinomyces ruminicola	332524	Bacteria	Actinobacteria	Actinobacteria	Actinomycetales	Actinomycetaceae	Animal	Cow rumen									20	55	46					https://pubmed.ncbi.nlm.nih.gov/16957097/
Natronorubrum sulfidifaciens AD2	388259	Archaea	Euryarchaeota	Halobacteria	Halobacteriales	Halobacteriaceae	Aquatic	Salt lake	Chemoorganotroph	aerobic respiration	Catalase- and oxidase-positive. Anaerobic growth with nitrate, arginine and DMSO does not occur. nitrate-reduction to nitrite is observed. H2S is produced from Na2S2O3. Positive for indole formation. Tweens 20, 40, 60 and 80 are not hydrolyzed. Negative for caseinase, amylase and gelatinase. The following substrates are utilized as carbon sources: glucose, sucrose, maltose, glycerol, lactate, mal…		Aerobe	8	10	8.95	20	55	45.5	101		0.18		https://www.microbiologyresearch.org/content/journal/ijsem/10.1099/ijs.0.64651-0
Roseomonas alkaliterrae	1452450	Bacteria	Proteobacteria	Alphaproteobacteria	Rhodospirillales	Acetobacteraceae	Terrestrial	Heated soil									5	55	45					https://pubmed.ncbi.nlm.nih.gov/24590559/
Alicyclobacillus montanus	1830138	Bacteria	Firmicutes	Bacilli	Bacillales	Alicyclobacillaceae	Aquatic	Hot spring	Heterotroph,Autotroph,Mixotroph	polysaccharide metabolism	The final electron acceptor is Fe3+ under anaerobic conditions and oxidizes Fe2+ under aerobic conditions in the presence of organic and inorganic carbon sources. Shows heterotrophic, autotrophic and mixotrophic metabolism, requiring an inorganic source of electrons (Fe2+) for growth. Acid is produced from glycerol, l-arabinose, d-galactose, glucose, cellobiose, d-fructose, rhamnose, lactose, mel…		Facultative Anaerobe	1.5	4.5	3.5	25	55	45	101		0.01		https://www.microbiologyresearch.org/content/journal/ijsem/10.1099/ijsem.0.002718#tab2
Rhabdanaerobium thermarum	1715347	Bacteria	Firmicutes	Clostridia	Clostridiales	Eubacteriaceae	Aquatic	Hot spring									25	55	45					https://pubmed.ncbi.nlm.nih.gov/28945534/
Halosiccatus urmianus	1586233	Archaea	Euryarchaeota	Halobacteria	Halobacteriales	Haloarculaceae	Aquatic	Salt lake									25	55	45					https://www.microbiologyresearch.org/content/journal/ijsem/10.1099/ijsem.0.000781
Halarchaeum nitratireducens MH1-136-2	489913	Archaea	Euryarchaeota	Halobacteria	Halobacteriales	Halobacteriaceae	Industrial	Salt sample	Chemoorganotroph	nitrate-reduction	Oxidase-negative. H2S is not produced from thiosulfate. Indole formation is negative. Reduces nitrate and nitrite under aerobic conditions. Does not hydrolyse starch, gelatin, Tween 80, cellulose, mannan and casein. Capable of using l-arabinose, cellobiose, d-fructose, d-galactose, d-glucose, glycerol, d-xylose or sodium succinate as a sole carbon substrate. Maltose, d-mannitol, d-mannose, raffin…		Aerobe	4.5	6.2	5.3	18	55	45	101		0.21		https://pubmed.ncbi.nlm.nih.gov/23771625/
Halobacterium jilantaiense	355548	Archaea	Euryarchaeota	Halobacteria	Halobacteriales	Halobacteriaceae	Aquatic	Salt lake	Chemoorganotroph	aerobic respiration	Growth is chemoorganotrophic and aerobic. Catalase- and oxidase-positive. Grows anaerobically in the presence of L-arginine, nitrate and DMSO. nitrate-reduction to nitrite is observed and H2S is produced from cysteine. Indole formation is positive. Tween 80 and starch are not hydrolyzed. Casein and gelatin are hydrolyzed. Amino acids are required for growth. Starch is not hydrolyzed. Glucose, gal…		Aerobe	5.5	8.5		22	55	45	101		0.19		https://pubmed.ncbi.nlm.nih.gov/17012561/
Natronomonas pharaonis NCMB 2190	2257	Archaea	Euryarchaeota	Halobacteria	Halobacteriales	Halobacteriaceae	Aquatic	Salt alkaline lake	Chemoorganotroph	aerobic respiration	Nitrogen sources: glutamate, casamino acids. Ammonium and nitrate not utilized. Carbon sources: pyruvate, fumarate, formate, butyrate (all in presence of glutamate). Sugars are not utilized; starch, casein and Tween are not hydrolyzed. Vitamins not required. Dissimilatory nitrate-reduction negative. Gelatin liquefaction, phosphatase, catalase, oxidase, sulfide formation from thiosulfate, and indo…	Na+	Aerobe	8	11	9	25	55	45	101		0.2		https://www.microbiologyresearch.org/docserver/fulltext/ijsem/49/1/ijs-49-1-261.pdf?expires=1613496523&id=id&accname=guest&checksum=2F918C528A9AF77A6F76DCA58604C304
Natronorubrum bangense A33	61858	Archaea	Euryarchaeota	Halobacteria	Halobacteriales	Halobacteriaceae	Aquatic	Salt alkaline lake	Chemoorganotroph	aerobic respiration	Amino acids are utilized. Growth is stimulated by many sugars (glucose, fructose, maltose, sucrose and lactose). Indole is formed from tryptophan. Starch and casein are not hydrolyzed. H,S is not produced from thiosulfate. Gelatin is not liquefied		Aerobe	8	11	9.5	25	55	45	101		0.22		https://www.microbiologyresearch.org/docserver/fulltext/ijsem/49/1/ijs-49-1-261.pdf?expires=1613496523&id=id&accname=guest&checksum=2F918C528A9AF77A6F76DCA58604C304
Natronorubrum tibetense GA33	63128	Archaea	Euryarchaeota	Halobacteria	Halobacteriales	Halobacteriaceae	Aquatic	Salt alkaline lake	Chemoorganotroph	aerobic respiration	Amino acids are utilized. The growth is stimulated by many sugars (glucose, fructose maltose, sucrose and lactose). Indole is formed from tryptophan. Starch and casein are not hydrolyzed. H2S is not produced from thiosulfate. Gelatin is liquefied. Tween 40 and 60 are hydrolyzed but Tween 80 is not.		Aerobe	8.5	11	9	25	55	45	101		0.2		https://www.microbiologyresearch.org/docserver/fulltext/ijsem/49/1/ijs-49-1-261.pdf?expires=1613496523&id=id&accname=guest&checksum=2F918C528A9AF77A6F76DCA58604C304
Halorhabdus tiamatea SARL4B	2654588040	Archaea	Euryarchaeota	Halobacteria	Halobacteriales	Halobacteriaceae	Aquatic	Deep-sea hypersaline anoxic lake	Chemoorganoheterotroph	sulfur-reduction,polysaccharide metabolism	used glucose, fructose and xylose, showed β-glucosidase activity, reduced nitrate and were capable of anaerobic growth with S0 or KNO3		Facultative Anaerobe	5.5	8.5	6.8	15	55	45	300		0.27		https://www.ncbi.nlm.nih.gov/pmc/articles/PMC4257568/
Halobellus limi	699433	Archaea	Euryarchaeota	Halobacteria	Haloferacales	Haloferacaceae	Industrial	Solar saltern	Chemoorganotroph	sulfate-reduction	Catalase- and oxidase-positive. Does not grow under anaerobic conditions with nitrate, arginine or DMSO. Nitrate reduction to nitrite is observed. Formation of gas from nitrate is negative. H2S is produced from sodium thiosulfate. Indole formation is negative. Does not hydrolyse starch, gelatin, Tween 80 or casein. The following substrates are utilized as single carbon and energy sources for grow…		Aerobe	5.5	9.5	7.25	25	55	45			0.19		https://pubmed.ncbi.nlm.nih.gov/22661071/
Halobaculum magnesiiphilum	1017351	Archaea	Euryarchaeota	Halobacteria	Haloferacales	Halorubraceae	Industrial	Salt mine	Chemoorganotroph	nitrate-reduction	H2S is not produced from sodium thiosulfate. Indole is produced from tryptophan. Nitrate reduction to nitrite is observed. Nitrite was reduced. Catalase- and oxidase-negative. Gelatin, starch, casein and Tween 80 are not hydrolysed. β-Galactosidase-, phosphatase-, urease-, lysine and ornithine decarboxylases-negative. Does not grow anaerobically with nitrate or DMSO. Does not ferment arginine. Ut…		Aerobe	5.5	9.5	6.5	25	55	45	101		0.1		https://www.microbiologyresearch.org/content/journal/ijsem/10.1099/ijs.0.037432-0
Ignavibacterium album	591197	Bacteria	Ignavibacteriae	Ignavibacteria	Ignavibacteriales	Ignavibacteriaceae	Aquatic	Hot spring									30	55	45					https://pubmed.ncbi.nlm.nih.gov/19671715/
Methanobacterium ivanovii	2163	Archaea	Euryarchaeota	Methanobacteria	Methanobacteriales	Methanobacteriaceae	Industrial	Oil field	Autotroph	methanogenesis	Hydrogen and carbon dioxide can serve as a substrate for growth and meth ane pro duction. Neither growth nor methane production is detectable within two weeks when formate, methanol, 2-propanol, methylamine, glucose and acetate was used as substrate. Acetate, however, is readily assimilated for cell carbon synthesis while growing on H2C02, Ammonia and glutamine can be used as nitrogen source whil…		Anaerobe	6.5	8.2	7.2	15	55	45					https://www.sciencedirect.com/science/article/abs/pii/S0723202087800590
Methanocella arvoryzae MRE50(T)	1175445	Archaea	Euryarchaeota	Methanomicrobia	Methanocellales	Methanocellaceae	Terrestrial	Rice field soil	Hydrogenotroph	methanogenesis	The isolate utilized H(2)/CO(2) and formate for growth and methane production.	Na+	Anaerobe	6	7.8	7	37	55	45	101		0.02	alkali	https://pubmed.ncbi.nlm.nih.gov/20097796/
Methanococcus aeolicus Nankai-3	419665	Archaea	Euryarchaeota	Methanococci	Methanococcales	Methanococcaceae	Aquatic	Deep-sea sediments	Autotroph	methanogenesis	autotrophically by reduction of CO2 to CH4, with H2 (or formate) as electron donor. Acetate, methanol, methylamines, ethanol, 1-propanol and 2-propanol are not catabolized	Na+	Anaerobe	5.5	7.5	7	20	55	45	101		0.0305		https://www.microbiologyresearch.org/docserver/fulltext/ijsem/56/7/1525.pdf?expires=1603470292&id=id&accname=guest&checksum=244A7EF9549C5A6C242BB772B2C3E050
Methanoculleus submarinus	204050	Archaea	Euryarchaeota	Methanomicrobia	Methanomicrobiales	Methanomicrobiaceae	Aquatic	Marine trough	Lithotroph	methanogenesis	grew with hydrogen or formate as a catabolic substrate. Cells required acetate as a carbon source. Yeast extract and peptones were not required but increased the growth rate.	Na+	Anaerobe	5	8.7	6.75	10	55	45	200		0.015		https://aem.asm.org/content/69/6/3311
Methanosarcina flavescens sp E03.2	1715806	Archaea	Euryarchaeota	Methanomicrobia	Methanosarcinales	Methanosarcinaceae	Bioreactor	Biogas reactor	Autotroph,Organotroph	methanogenesis	grew autotrophically on H2 plus CO2, and additionally cells could utilize acetate, methanol, moni-, di- and trimethylamine as carbon and energy sources; however, growth or methanogenesis on formate was not observed. Yeast extract and vitamins stimulated growth but were not mandatory.	Na+	Anaerobe	5	8.5	7	20	55	45	50		0.0004		https://www.microbiologyresearch.org/docserver/fulltext/ijsem/66/3/1533_ijsem000894.pdf?expires=1612897626&id=id&accname=guest&checksum=71EF3FA4877C840F91C324142F377471
Natrarchaeobius halalkaliphilus	1679091	Archaea	Euryarchaeota	Halobacteria	Natrialbales	Natrialbaceae	Aquatic	Salt lake									25	55	45					https://pubmed.ncbi.nlm.nih.gov/30638904/
Natrialba chahannaoensis	68911	Archaea	Euryarchaeota	Halobacteria	Natrialbales	Natrialbaceae	Aquatic	Soda lake									20	55	45					https://pubmed.ncbi.nlm.nih.gov/11594597/
Crenobacter luteus	1452487	Bacteria	Proteobacteria	Betaproteobacteria	Neisseriales	Neisseriaceae	Aquatic	Hot spring									10	55	45					https://pubmed.ncbi.nlm.nih.gov/25332210/
Nocardiopsis yanglingensis	672459	Bacteria	Actinobacteria	Actinobacteria	Streptosporangiales	Nocardiopsaceae	Terrestrial	Compost heap (mushrooms)									25	55	45					https://pubmed.ncbi.nlm.nih.gov/21671196/
Tepidibacter formicigenes	227138	Bacteria	Firmicutes	Clostridia	Clostridiales	Peptostreptococcaceae	Aquatic	Hydrothermal vent									35	55	45					https://www.microbiologyresearch.org/content/journal/ijsem/10.1099/ijs.0.02836-0
Curvularia protuberata	671094	Eukaryota	Ascomycota	Dothideomycetes	Pleosporales	Pleosporaceae	Terrestrial	Plant material	Saprotroph	symbiotic,aerobic respiration			Aerobe					55	45				It forms a mutualistic relationship with Dichanthelium lanuginosum (panic grass) and Curvularia thermal tolerance virus that allows the grass to grow in soils that are far warmer than it normally tolerates	https://www.jstor.org/stable/3757020?origin=crossref	https://www.ncbi.nlm.nih.gov/pmc/articles/PMC5411153/
Prauserella oleivorans	1478153	Bacteria	Actinobacteria	Actinobacteria	Pseudonocardiales	Pseudonocardiaceae	Terrestrial	Oil-contaminated site									25	55	45					https://www.microbiologyresearch.org/content/journal/ijsem/10.1099/ijsem.0.002124
Actinomadura amylolytica	1411117	Bacteria	Actinobacteria	Actinobacteria	Streptosporangiales	Thermomonosporaceae	Terrestrial	Heated soil									25	55	45					https://pubmed.ncbi.nlm.nih.gov/25944084/
Actinomadura cellulosilytica	1411118	Bacteria	Actinobacteria	Actinobacteria	Streptosporangiales	Thermomonosporaceae	Terrestrial	Heated soil									25	55	45					https://pubmed.ncbi.nlm.nih.gov/25944084/
Actinomadura keratinilytica	547461	Bacteria	Actinobacteria	Actinobacteria	Streptosporangiales	Thermomonosporaceae	Animal	Manure									30	55	45					https://pubmed.ncbi.nlm.nih.gov/19329615/
Coralloluteibacterium thermophilus	2707049	Bacteria	Proteobacteria	Gammaproteobacteria	Xanthomonadales	Xanthomonadaceae	Aquatic	Oil well									15	55	45					https://pubmed.ncbi.nlm.nih.gov/30238241/
Rehaibacterium terrae	1341696	Bacteria	Proteobacteria	Gammaproteobacteria	Xanthomonadales	Xanthomonadaceae	Terrestrial	Heated soil									30	55	45					https://pubmed.ncbi.nlm.nih.gov/23771618/
Vulcaniibacterium tengchongense	1273429	Bacteria	Proteobacteria	Gammaproteobacteria	Xanthomonadales	Xanthomonadaceae	Terrestrial	Heated soil									25	55	45					https://pubmed.ncbi.nlm.nih.gov/23864384/
Tepidicella xavieri	360241	Bacteria	Proteobacteria	Betaproteobacteria	Burkholderiales		Aquatic	Hot spring									25	55	45					https://pubmed.ncbi.nlm.nih.gov/16585714/
Tepidimonas alkaliphilus	2588942	Bacteria	Proteobacteria	Betaproteobacteria	Burkholderiales		Aquatic	Hot spring									37	55	45					https://pubmed.ncbi.nlm.nih.gov/29255999/
Halarsenatibacter silvermanii	321763	Bacteria	Firmicutes	Clostridia	Halanaerobiales	Halanaerobiaceae	Aquatic	Salt lake									28	55	44					https://journals.asm.org/doi/10.1128/AEM.02614-08
Haloferax larsenii	302484	Archaea	Euryarchaeota	Halobacteria	Halobacteriales	Halobacteriaceae	Aquatic	Solar saltern	Chemoorganotroph	thiosulfate-reduction,nitrate-reduction	The following substrates are utilized for growth: glucose, glycerol, mannose, starch, maltose, sucrose, glutamate, alanine, ornithine, fumarate, malate, pyruvate, succinate and lactate. Arabinose, lactose, mannitol, rhamnose, sorbitol, galactose, ribose, xylose, arginine, lysine, aspartate, glycine, acetate, propionate and citrate are not utilized for growth. Acid is produced from glycerol and ma…		Anaerobe	6	8.5	6.75	25	55	43.5			0.164		https://www.microbiologyresearch.org/content/journal/ijsem/10.1099/ijs.0.64573-0#tab2
Annwoodia aquaesulis	47959	Bacteria	Proteobacteria	Betaproteobacteria	Nitrosomonadales	Thiobacillaceae	Aquatic	Aquifer									30	55	43					https://www.microbiologyresearch.org/content/journal/ijsem/10.1099/ijsem.0.001927
Alicyclobacillus fastidiosus	392011	Bacteria	Firmicutes	Bacilli	Bacillales	Alicyclobacillaceae	Industrial	Apple juice	Heterotroph	polysaccharide metabolism,aerobic respiration	Oxidase-negative. Catalase-positive. nitrate-reduction, Voges–Proskauer test and indole production are negative. Gelatin is hydrolyzed, but aesculin, arbutin, phenylalanine, starch and tyrosine are not. Acid is produced from d-arabinose, l-arabinose, ribose, d-xylose, methyl β-xyloside, d-galactose, d-glucose, d-fructose, d-mannose, rhamnose, inositol, mannitol, melibiose, trehalose, d-raffinose,…		Aerobe	2	5.5	4.25	20	55	42.5	101		0.01		https://www.microbiologyresearch.org/content/journal/ijsem/10.1099/ijs.0.64692-0#tab2
Lutaonella thermophila	488549	Bacteria	Bacteroidetes	Flavobacteriia	Flavobacteriales	Flavobacteriaceae	Aquatic	Hot spring									25	55	42.5					https://pubmed.ncbi.nlm.nih.gov/19605713/
Halarchaeum solikamskense	1073081	Archaea	Euryarchaeota	Halobacteria	Halobacteriales	Halobacteriaceae	Industrial	Floatation enrichment					Aerobe				25	55	42.5					https://pubmed.ncbi.nlm.nih.gov/23234075/
Brevibacillus fulvus	1125967	Bacteria	Firmicutes	Bacilli	Bacillales	Paenibacillaceae	Terrestrial	Compost heap									20	55	42.5					https://pubmed.ncbi.nlm.nih.gov/24105946/
Brevibacillus levickii	278990	Bacteria	Firmicutes	Bacilli	Bacillales	Paenibacillaceae	Terrestrial	Heated soil									15	55	42.5					https://pubmed.ncbi.nlm.nih.gov/15879231/
Paludifilum halophilum	1642702	Bacteria	Firmicutes	Bacilli	Bacillales	Thermoactinomycetaceae	Aquatic	Solar saltern									30	55	42.5					https://pubmed.ncbi.nlm.nih.gov/27671055/
Rasamsonia emersonii	68825	Eukaryota	Ascomycota	Eurotiomycetes	Eurotiales	Trichocomaceae	Terrestrial	Compost heap		aerobic respiration			Aerobe					55	42.5				also known as Talaromyces emersonii	https://www.ncbi.nlm.nih.gov/pmc/articles/PMC99000/
Remersonia thermophila	72144	Eukaryota	Ascomycota	Sordariomycetes	Sordariales		Terrestrial	Compost heap	Saprotroph	aerobic respiration			Aerobe					55	42.5				also known as Stilbella thermophila	https://www.ncbi.nlm.nih.gov/pmc/articles/PMC99000/
Geosporobacter subterraneus	390806	Bacteria	Firmicutes	Clostridia	Clostridiales	Clostridiaceae	Aquatic	Aquifer									30	55	42					https://pubmed.ncbi.nlm.nih.gov/17684251/
Halomicrobium zhouii	767519	Archaea	Euryarchaeota	Halobacteria	Halobacteriales	Haloarculaceae	Aquatic	Solar saltern									20	55	42					https://pubmed.ncbi.nlm.nih.gov/21764983/
Haloterrigena salifodinae	2675099	Archaea	Euryarchaeota	Halobacteria	Halobacteriales	Halobacteriaceae	Terrestrial	Salt mine	Chemoorganotroph	aerobic respiration	Does not reduce nitrate to nitrite, and no gas is produced. The following substrates are utilized as sole carbon and energy sources: D-glucose, Dmannose, D-galactose, sucrose, lactose, starch, glycerol, acetate, pyruvate, lactate, succinate, L-malate, fumarate, citrate, L-aspartate, L-glutamate, L-lysine and L-ornithine. Acid production is negative for D-glucose, D-mannose, sucrose, lactose and g…		Aerobe	6	9.5	7.75	20	55	42			0.225		https://pubmed.ncbi.nlm.nih.gov/31006074/
Halorubrum arcis	368454	Archaea	Euryarchaeota	Halobacteria	Haloferacales	Halorubraceae	Aquatic	Salt lake									25	55	42					https://pubmed.ncbi.nlm.nih.gov/17473261/
Tibeticola sediminis	1917811	Bacteria	Proteobacteria	Betaproteobacteria	Burkholderiales	Comamonadaceae	Aquatic	Hot spring									30	55	41					https://www.microbiologyresearch.org/content/journal/ijsem/10.1099/ijsem.0.001777
Altererythrobacter lauratis	2054627	Bacteria	Proteobacteria	Alphaproteobacteria	Sphingomonadales	Erythrobacteraceae	Aquatic	Hot spring									10	55	41					https://pubmed.ncbi.nlm.nih.gov/28470566/
Altererythrobacter palmitatis	2054628	Bacteria	Proteobacteria	Alphaproteobacteria	Sphingomonadales	Erythrobacteraceae	Aquatic	Hot spring									10	55	41					https://pubmed.ncbi.nlm.nih.gov/28470566/
Muricauda lutaonensis	516051	Bacteria	Bacteroidetes	Flavobacteriia	Flavobacteriales	Flavobacteriaceae	Aquatic	Hot spring									25	55	41					https://pubmed.ncbi.nlm.nih.gov/19625419/
Halogeometricum rufum	553469	Archaea	Euryarchaeota	Halobacteria	Haloferacales	Haloferacaceae	Aquatic	Solar saltern									25	55	41					https://pubmed.ncbi.nlm.nih.gov/20023063/
Halorubrum aethiopicum	1758255	Archaea	Euryarchaeota	Halobacteria	Haloferacales	Halorubraceae	Industrial	Salt sample									30	55	41					https://pubmed.ncbi.nlm.nih.gov/29227219/
Isosphaera pallida	128	Bacteria	Planctomycetes	Planctomycetia	Planctomycetales	Isosphaeraceae	Aquatic	Hot spring									34	55	41					https://www.ncbi.nlm.nih.gov/pmc/articles/PMC3072084/
Aneurinibacillus terranovensis	278991	Bacteria	Firmicutes	Bacilli	Bacillales	Paenibacillaceae	Terrestrial	Heated soil									20	55	41					https://pubmed.ncbi.nlm.nih.gov/15879231/
Gemmobacter intermedius	1553448	Bacteria	Proteobacteria	Alphaproteobacteria	Rhodobacterales	Rhodobacteraceae	Animal	Choana swab of white stork									15	55	41					https://pubmed.ncbi.nlm.nih.gov/25479954/
Jhaorihella thermophila	488547	Bacteria	Proteobacteria	Alphaproteobacteria	Rhodobacterales	Rhodobacteraceae	Aquatic	Hot spring									25	55	41					https://pubmed.ncbi.nlm.nih.gov/20656808/
Ruegeria intermedia	996115	Bacteria	Proteobacteria	Alphaproteobacteria	Rhodobacterales	Rhodobacteraceae	Aquatic	Hot spring									15	55	41					https://pubmed.ncbi.nlm.nih.gov/23243093/
Thermoascus aegyptiacus	1394850	Eukaryota	Ascomycota	Eurotiomycetes	Eurotiales	Thermoascaceae	Terrestrial	Compost heap	Saprotroph	aerobic respiration			Aerobe					55	40	101			Also known as Coonemeria aegyptiaca	https://www.ncbi.nlm.nih.gov/pmc/articles/PMC99000/
Nautilia profundicola Am-H	643692029	Bacteria	Proteobacteria	Epsilonproteobacteria	Nautiliales	Nautiliaceae	Aquatic	Hydrothermal vent	Chemolithoautotroph	sulfur-reduction	growth occurs with molecular hydrogen or formate as the electron donor and elemental sulfur as the electron acceptor, producing hydrogen sulfide. Fumarate and pyruvate are not used as electron donors. Oxygen, thiosulfate, sulfate, fumarate, arsenate and nitrate are not used as electron acceptors. Ammonium, nitrate, peptone and yeast extract are used as sources of nitrogen. Urea is not used as a n…		Anaerobe	6	9	7	30	55	40			0.035		https://pubmed.ncbi.nlm.nih.gov/18599701/
Oscillatoria terebriformis	159849	Bacteria	Cyanobacteria	Cyanophyceae	Oscillatoriales	Oscillatoriaceae	Aquatic	Hot spring	Photoautotroph	photosynthesis							37	54	49					onlinelibrary.wiley.com/doi/abs/10.1111/j.1529-8817.1968.tb04687.x
Streptoalloteichus hindustanus	2017	Bacteria	Actinobacteria	Actinobacteria	Pseudonocardiales	Pseudonocardiaceae	Terrestrial	Soil sediment									20	54	45					https://www.microbiologyresearch.org/content/journal/ijsem/10.1099/00207713-37-3-211	https://www.microbiologyresearch.org/content/journal/micro/10.1099/00221287-130-2-357
Gracilibacter thermotolerans	342666	Bacteria	Firmicutes	Clostridia	Clostridiales	Gracilibacteraceae	Aquatic	Wetland system									25	54	44.5					https://pubmed.ncbi.nlm.nih.gov/16957104/
Natronolimnobius innermongolicus	253107	Archaea	Euryarchaeota	Halobacteria	Natrialbales	Natrialbaceae	Aquatic	Soda lake									19	54	43					https://pubmed.ncbi.nlm.nih.gov/15841343/
Haloarcula quadrata	182779	Archaea	Euryarchaeota	Halobacteria	Halobacteriales	Haloarculaceae	Aquatic	Salt pool	Chemoorganotroph	aerobic respiration	Growth occurs on glucose, sucrose and maltose as single carbon and energy sources. Growth stimulation further observed by galactose, mannitol, sorbitol, glycerol, succinate and pyruvate. Acid is produced in the presence of glucose, galactose, sucrose, xylose or ribose. Grows anaerobically in the presence of nitrate with formation of nitrite and gas. No anaerobic growth in the presence of arginine…		Facultative Anaerobe				30	53	53					https://www.microbiologyresearch.org/content/journal/ijsem/10.1099/00207713-49-3-1149
Alicyclobacillus cycloheptanicus	1457	Bacteria	Firmicutes	Bacilli	Bacillales	Alicyclobacillaceae	Industrial	Fruit processing	Heterotroph	polysaccharide metabolism,aerobic respiration	Acid is formed from the following carbon sources in an API CH50 test system: D-arabinose, ribose, D-xylose, galactose, glucose, fructose, mannose, sorbose, rhamnose, dulcitol, inositol, mannitol, sorbitol, amygdalin, D-lyxose, L-fucose, D-arabitol, and 5 keto-gluconate. Esculin is hydrolyzed.		Aerobe	3	5.5	4	40	53	48	101		<5%		https://www.microbiologyresearch.org/docserver/fulltext/ijsem/42/2/ijs-42-2-263.pdf?expires=1622840554&id=id&accname=guest&checksum=64C7CC3A7D46CF24C3DA154BC5BB7670
Flexistipes sinusarabici MAS10, DSM 4947	2505679008	Bacteria	Deferribacteres	Deferribacteres	Deferribacterales	Deferribacteraceae	Aquatic	Deep sea	Heterotroph	proteinaceous metabolism	Heterotrophic growth on yeast extract, meat extract, peptone, and tryptone. Weak growth on acetate and casamino acids.		Anaerobe	6	8	7	30	53	47.5	101		0.03		https://link.springer.com/article/10.1007/BF00423320
Silanimonas lenta	265429	Bacteria	Proteobacteria	Gammaproteobacteria	Xanthomonadales	Xanthomonadaceae	Aquatic	Hot spring									25	53	47					https://pubmed.ncbi.nlm.nih.gov/15653905/
Crassicarpon hotsonii	455373	Eukaryota	Ascomycota	Sordariomycetes	Sordariales	Chaetomiaceae	Terrestrial	Compost heap	Saprotroph	aerobic respiration			Aerobe					53	45	101			also known as Myriococcum thermophilum	https://www.ncbi.nlm.nih.gov/pmc/articles/PMC99000/	https://www.ncbi.nlm.nih.gov/pmc/articles/PMC99000/
Natrarchaeobius chitinivorans	1679083	Archaea	Euryarchaeota	Halobacteria	Natrialbales	Natrialbaceae	Aquatic	Salt lake									20	53	43					https://pubmed.ncbi.nlm.nih.gov/30638904/
Natronobiforma cellulositropha	1679076	Archaea	Euryarchaeota	Halobacteria	Natrialbales	Natrialbaceae	Aquatic	Salt lake									18	53	43					https://pubmed.ncbi.nlm.nih.gov/29752017/
Natrinema versiforme	88724	Archaea	Euryarchaeota	Halobacteria	Natrialbales	Natrialbaceae			Chemoorganotroph	sulfur-reduction,nitrate-reduction	Anaerobic growth in the presence of nitrate. Carbon sources: Casamino acids and several sugars, such as fructose, glucose, glycerol (with strong acid formation), galactose, maltose, mannose, d-ribose, sucrose and d-xylose, but not lactose. Reduces nitrate and forms gas. Forms sulfide from sulfur or thiosulfate. Forms indole. Does not hydrolyze gelatin or casein.		Facultative Anaerobe	6	8	6.75	20	53	41.5			0.23		https://www.microbiologyresearch.org/content/journal/ijsem/10.1099/00207713-50-3-1297
Deinococcus murrayi	68910	Bacteria	Deinococcus-Thermus	Deinococci	Deinococcales	Deinococcaceae	Aquatic	Hot spring	Chemoorganotroph	polysaccharide metabolism,aerobic respiration	Oxidase and catalase positive. Nitrate is not reduced to nitrite. a-Galactosidase and P-galactosidase positive. Strain RSPS-7a is a-galactosidase negative, and strains RSG-1.2 and RSPS-7a are P-galactosidase negative. Casein, gelatin, hide powder azure, hippurate, and starch are degraded. Strains ALT-lbT and RSPS-7a utilize D-trehalose, maltose, D-fructose, D-glucose, D-mannose, sucrose, glycerol…		Aerobe	5.1	10.4	8	30	52.5	47			<1%		https://www.microbiologyresearch.org/content/journal/ijsem/10.1099/00207713-47-4-939
Hydrotalea sandarakina	1004304	Bacteria	Bacteroidetes	Chitinophagia	Chitinophagales	Chitinophagaceae	Aquatic	Hot spring									25	52.5	45					https://pubmed.ncbi.nlm.nih.gov/21890728/
Natrinema salaciae	1186196	Archaea	Euryarchaeota	Halobacteria	Natrialbales	Natrialbaceae	Aquatic	Salt lake	Chemoorganotroph	nitrate-reduction	Yeast extract is required for growth. Growth is very poor under anaerobic conditions in the presence of nitrate, but no growth occurs with DMSO, l-arginine, Na2S2O3 and Na2SO4. Nitrate is reduced to nitrite. Acetate, pyruvate, succinate, fumarate, glutamate, l-alanine, l-asparagine, l-lysine, proline, l-glutamine, l-arginine, l-serine, lleucine, l-isoleucine, l-ornithine and threonine are assimil…		Facultative Anaerobe	6.5	9	7.5	30	52.5	45			0.175		https://pubmed.ncbi.nlm.nih.gov/22817877/
Desulfurella amilsii	1562698	Bacteria	Proteobacteria	Deltaproteobacteria	Desulfurellales	Desulfurellaceae	Aquatic	River sediment									20	52	50					https://pubmed.ncbi.nlm.nih.gov/26704766/
Mizugakiibacter sediminis	1475481	Bacteria	Proteobacteria	Gammaproteobacteria	Xanthomonadales	Rhodanobacteraceae	Aquatic	Lake									20	52	49					https://pubmed.ncbi.nlm.nih.gov/25212223/
Chlorobium tepidum	637000073	Bacteria	Chlorobi	Chlorobia	Chlorobiales	Chlorobiaceae	Aquatic	Hot spring	Photoautotroph,Photoheterotroph	photosynthesis,sulfur-reduction	Obligately phototrophic and anaerobic; sulfide required for growth under all conditions. Electron donors for photoautotrophic growth include sulfide and thiosulfate. Sulfide alone supports only very poor growth, thiosulfate is required to obtain high cell yields. Acetate and pyruvate photoassimilated. Sugars and other organic or fatty acids (including propionate) not utilized. Ammonia, glutamine,…		Anaerobe	5.8	7.3	6.9	32	52	47.5	101		0		https://link.springer.com/article/10.1007/BF00290978
Chaetomium mesopotamicum	5149	Eukaryota	Ascomycota	Sordariomycetes	Sordariales	Chaetomiaceae	Terrestrial	Compost heap	Saprotroph	aerobic respiration			Aerobe					52	45	101				https://www.researchgate.net/publication/268629351_Abdullah_SK_and_Zora_SE_1993_Chaetomium_mesopotamicum_a_new_thermophilic_species_from_Iraqi_soil_Cryptogamic_Botany_3_387-389	https://www.ncbi.nlm.nih.gov/pmc/articles/PMC99000/
Acidithiobacillus caldus	650716003	Bacteria	Proteobacteria	Acidithiobacillia	Acidithiobacillales	Acidithiobacillaceae	Industrial	Coal Spoil	Chemolithotroph,Mixotroph	sulfur-oxidation,aerobic respiration	Capable of chemolithoautotrophic growth with thiosulfate, tetrathionate, sulfide, sulfur and molecular hydrogen. Can grow mixotrophically with tetrathionate and glucose or yeast extract. Growth does not occur with ferrous iron or sulfidic ores, with or without an organic amendment		Aerobe	1	3.5	2.25	32	52	45				formerly Thiobacillus caldus	https://www.microbiologyresearch.org/docserver/fulltext/micro/140/12/mic-140-12-3451.pdf?expires=1623640707&id=id&accname=guest&checksum=7A67C2B1E84B5BB7D972CAADE7C821A0
Thermithiobacillus tepidarius	929	Bacteria	Proteobacteria	Acidithiobacillia	Acidithiobacillales	Thermithiobacillaceae	Aquatic	Hot spring									20	52	44				Formerly known as Thiobacillus tepidarius	https://link.springer.com/article/10.1007/BF00454959
Thielavia terrestris	2587410	Eukaryota	Ascomycota	Sordariomycetes	Sordariales	Chaetomiaceae	Terrestrial	Compost heap	Saprotroph	aerobic respiration			Aerobe					52	42.5					https://www.ncbi.nlm.nih.gov/pmc/articles/PMC3261388/
Methylobacillus flagellatus	405	Bacteria	Proteobacteria	Betaproteobacteria	Nitrosomonadales	Methylophilaceae	Wastewater	Sewer system									10	52	42					https://journals.asm.org/doi/full/10.1128/JB.00045-07
Haloarcula amylolytica	396317	Archaea	Euryarchaeota	Halobacteria	Halobacteriales	Haloarculaceae	Aquatic	Salt lake	Chemoorganotroph	nitrate-reduction	Catalase- and oxidase-positive. Anaerobic growth occurs in the presence of nitrate with formation of nitrite and gas. No anaerobic growth in the presence of arginine or DMSO. H2S is produced from Na2S2O3. Indole formation is positive. Tweens 20, 40, 60, 80 and starch are hydrolysed. Casein is not hydrolysed. Gelatin is liquefied. Glucose, sucrose, galactose, sorbitol, mannose, mannitol and maltos…		Aerobe	6.5	9	7.25	20	52	41	101		0.18		https://pubmed.ncbi.nlm.nih.gov/17220450/
Halorubrum aidingense	368623	Archaea	Euryarchaeota	Halobacteria	Haloferacales	Halorubraceae	Aquatic	Salt lake									25	52	41					https://pubmed.ncbi.nlm.nih.gov/16825640/
Thiofaba tepidiphila	444162	Bacteria	Proteobacteria	Gammaproteobacteria	Chromatiales	Halothiobacillaceae	Aquatic	Hot spring									20	51	45					https://pubmed.ncbi.nlm.nih.gov/18676474/
Desulfotomaculum alcoholivorax	265477	Bacteria	Firmicutes	Clostridia	Clostridiales	Peptococcaceae	Industrial	Acidic water treatment									33	51	45					https://pubmed.ncbi.nlm.nih.gov/18398178/
Haloferax prahovense	381852	Archaea	Euryarchaeota	Halobacteria	Halobacteriales	Halobacteriaceae	Aquatic	Salt lake	Chemoorganotroph	aerobic respiration	The following substrates are used as carbon sources: glucose, arabinose, galactose, fructose, rhamnose, raffinose, D-xylose, maltose, sucrose, starch, lactose, glycerol, acetate, propionate, pyruvate, L-lactate, succinate, L-malate, fumarate, citrate, L-alanine, L-ornithine. Acid is produced from fructose and lactose. The following substrates are not used as carbon sources: mannose, D-ribose, man…		Aerobe	6	8.5	7.25	23	51	43	101		0.2		https://pubmed.ncbi.nlm.nih.gov/17267985/	https://www.ncbi.nlm.nih.gov/pmc/articles/PMC6985049/
Haloferax chudinovii	1109010	Archaea	Euryarchaeota	Halobacteria	Haloferacales	Haloferacaceae	Industrial	Salt mine									23	51	42.5					https://pubmed.ncbi.nlm.nih.gov/23525908/
Ferroplasma acidarmanus DRI	97393	Archaea	Euryarchaeota	Thermoplasmata	Thermoplasmatales	Ferroplasmaceae	Industrial	Acid Mine Drainage	Chemoorganotroph,Chemoautotroph,Chemomixotroph	iron-reduction	Grows chemoorganotrophically on yeast extract, Casamino Acids, and sugars and chemomixotrophically on Fe(II) and the above organic carbon sources. Facultative anaerobe, coupling oxidation of yeast extract to Fe(III) reduction.		Facultative Anaerobe	0.35	3	1	32	51	42					https://www.ncbi.nlm.nih.gov/pmc/articles/PMC383147/
Ferroplasma acidarmanus MT17	97393	Archaea	Euryarchaeota	Thermoplasmata	Thermoplasmatales	Ferroplasmaceae	Industrial	Acid Mine Drainage	Chemoorganotroph,Chemoautotroph,Chemomixotroph	iron-reduction	Grows chemoorganotrophically on yeast extract, Casamino Acids, and sugars and chemomixotrophically on Fe(II) and the above organic carbon sources. Facultative anaerobe, coupling oxidation of yeast extract to Fe(III) reduction.		Facultative Anaerobe	0.35	3	1.2	32	51	42					https://www.ncbi.nlm.nih.gov/pmc/articles/PMC383147/
Halobacterium salinarum R1, DSM 671	641522631	Archaea	Euryarchaeota	Halobacteria	Halobacteriales	Halobacteriaceae	Aquatic	Salt lake	Chemoorganotroph	photosynthesis,fermentation,aerobic respiration	bioenergetically flexible organism which can obtain energy from respiration, retinal-based photosynthesis and fermentation under various environmental conditions	Na+	Anaerobe				49	50	50			0.245		https://link.springer.com/article/10.1007/s40090-019-0189-0
Extensimonas vulgaris	1031594	Bacteria	Proteobacteria	Betaproteobacteria	Burkholderiales	Comamonadaceae	Wastewater	Industrial wastewater									15	50	48					https://pubmed.ncbi.nlm.nih.gov/23064351/
Gracilibacillus halotolerans	74386	Bacteria	Firmicutes	Bacilli	Bacillales	Bacillaceae	Aquatic	Salt lake									6	50	47					https://pubmed.ncbi.nlm.nih.gov/10319508/
Caldovatus sediminis	2041189	Bacteria	Proteobacteria	Alphaproteobacteria	Rhodospirillales	Acetobacteraceae	Aquatic	Hot spring									37	50	45					https://www.microbiologyresearch.org/content/journal/ijsem/10.1099/ijsem.0.002363
Actinopolyspora mortivallis	33906	Bacteria	Actinobacteria	Actinobacteria	Actinopolysporales	Actinopolysporaceae	Terrestrial	Soil sediment									10	50	45					https://www.microbiologyresearch.org/content/journal/ijsem/10.1099/00207713-41-1-15
Alicyclobacillus tengchongensis	368812	Bacteria	Firmicutes	Bacilli	Bacillales	Alicyclobacillaceae	Aquatic	Hot spring	Heterotroph	polysaccharide metabolism,aerobic respiration	Catalase-positive and oxidase-negative. Esculin, gelatin and starch are hydrolyzed, but casein and urea are not. Nitrate is not reduced to nitrite. Indole is not produced. Acid is produced from arbutin, esculin, D-glucose, glycerol, salicin, D-cellobiose, D-maltose, D-melibiose, D-sucrose, Dtrehalose, glycogen, D-galactose, D-turanose, D-xylose, and methyl-α-D-glucoside, but not from adonitol, du…		Aerobe	2	6	3.2	30	50	45	101		0.01		https://link.springer.com/article/10.1007%2Fs12275-014-3625-z
Bacillus andreesenii	1325932	Bacteria	Firmicutes	Bacilli	Bacillales	Bacillaceae	Bioreactor	Compost reactor									20	50	45					https://pubmed.ncbi.nlm.nih.gov/24021730/
Bacillus pervagus	1325931	Bacteria	Firmicutes	Bacilli	Bacillales	Bacillaceae	Bioreactor	Compost reactor									20	50	45					https://pubmed.ncbi.nlm.nih.gov/24021730/
Cecembia calidifontis	1187080	Bacteria	Bacteroidetes	Cytophagia	Cytophagales	Cyclobacteriaceae	Aquatic	Hot spring									20	50	45					https://pubmed.ncbi.nlm.nih.gov/22843720/
Haloarcula argentinensis	43776	Archaea	Euryarchaeota	Halobacteria	Halobacteriales	Haloarculaceae	Terrestrial	Salt flats	Chemoorganotroph	aerobic respiration	Catalase and oxidase positive. Acids are produced from various sugars (sucrose, maltose, glucose, galactose, mannose, ribose, glycerol, and fructose).		Aerobe				20	50	45	101		0.16		https://pubmed.ncbi.nlm.nih.gov/8995805/
Halarchaeum grantii	1193105	Archaea	Euryarchaeota	Halobacteria	Halobacteriales	Halobacteriaceae	Industrial	Salt sample	Chemoorganotroph	aerobic respiration	Capable of using sodium fumarate, sodium l-malate, sodium succinate, sodium l-glutamate and tryptone (Difco) for growth. Peptone (Difco), sodium acetate, sodium α-ketoglutarate, sodium dl-lactate and sodium pyruvate are not utilized. The type strain, MH1-243-3T, is also able to assimilate a wide range of substrates; l-arabinose, cellobiose, d-fructose, d-galactose, d-glucose, glycerol, lactose (w…		Aerobe	4.5	6.5	5.25	35	50	45	101		0.24		https://pubmed.ncbi.nlm.nih.gov/28875923/
Halarchaeum nitratireducens MH1-370-1	489913	Archaea	Euryarchaeota	Halobacteria	Halobacteriales	Halobacteriaceae	Industrial	Salt sample	Chemoorganotroph	nitrate-reduction	Oxidase-negative. H2S is not produced from thiosulfate. Indole formation is negative. Reduces nitrate and nitrite under aerobic conditions. Does not hydrolyse starch, gelatin, Tween 80, cellulose, mannan and casein. Capable of using l-arabinose, cellobiose, d-fructose, d-galactose, d-glucose, glycerol, d-xylose or sodium succinate as a sole carbon substrate. Maltose, d-mannitol, d-mannose, raffin…		Aerobe	4.2	6	5.3	20	50	45	101		0.18		https://pubmed.ncbi.nlm.nih.gov/23771625/
Halobacterium hubeiense JI20-1	2675903501	Archaea	Euryarchaeota	Halobacteria	Halobacteriales	Halobacteriaceae	Terrestrial	Salt mine					Facultative Anaerobe			8	22	50	45	101		0.146	Ancient organism isolated as dormant cells	https://sfamjournals-onlinelibrary-wiley-com.proxy.libraries.rutgers.edu/doi/full/10.1111/1462-2920.13130
Halanaerobacter salinarius	63129	Bacteria	Firmicutes	Clostridia	Halanaerobiales	Halobacteroidaceae	Aquatic	Salt lake									10	50	45					https://www.microbiologyresearch.org/content/journal/ijsem/10.1099/00207713-49-1-103
Halorubrum distributum	29283	Archaea	Euryarchaeota	Halobacteria	Haloferacales	Halorubraceae	Terrestrial	Saline soil									26	50	45				Also known as Halobacterium distributum	https://www.microbiologyresearch.org/docserver/fulltext/ijsem/54/2/389.pdf?expires=1642154366&id=id&accname=guest&checksum=AF8679202290E3AB404425924B868E50
Halorubrum gandharaense	1334262	Archaea	Euryarchaeota	Halobacteria	Haloferacales	Halorubraceae	Industrial	Salt sample									15	50	45					https://pubmed.ncbi.nlm.nih.gov/25870255/
Mesotoga infera	1236046	Bacteria	Thermotogae	Thermotogae	Kosmotogales	Kosmotogaceae	Aquatic	Aquifer									30	50	45					https://pubmed.ncbi.nlm.nih.gov/23378116/
Methanosarcina barkeri MS	2208	Archaea	Euryarchaeota	Methanomicrobia	Methanosarcinales	Methanosarcinaceae	Animal	Cow Rumen	Autotroph,Lithotroph	methanogenesis	The catabolic substrates which supported most rapid growth were H2 plus methanol; this combination sometimes allowed growth of a strain under extreme environmental conditions which prevented growth on other substrates.	Na+	Anaerobe	6.5	7.5	7	25	50	45	101		<1.2%		https://www.microbiologyresearch.org/docserver/fulltext/ijsem/41/2/ijs-41-2-267.pdf?expires=1610828673&id=id&accname=guest&checksum=01837811E4ED071D9D175F8C5857472F
Methanolobus zinderi	536044	Archaea	Euryarchaeota	Methanomicrobia	Methanosarcinales	Methanosarcinaceae	Aquatic	Coal seam									25	50	45					https://pubmed.ncbi.nlm.nih.gov/19406794/
Halovarius luteus	1586232	Archaea	Euryarchaeota	Halobacteria	Natrialbales	Natrialbaceae	Aquatic	Salt lake									25	50	45					https://pubmed.ncbi.nlm.nih.gov/25899505/
Natronorubrum aibiense	348826	Archaea	Euryarchaeota	Halobacteria	Natrialbales	Natrialbaceae	Aquatic	Salt lake									25	50	45					https://pubmed.ncbi.nlm.nih.gov/16825622/
Petrimonas mucosa	1642646	Bacteria	Bacteroidetes	Bacteroidia	Bacteroidales	Porphyromonadaceae	Bioreactor	Biogas reactor									20	50	45				Also known as Petrimonas sp. ING2-E5A	https://pubmed.ncbi.nlm.nih.gov/26782749/
Amycolatopsis deserti	185696	Bacteria	Actinobacteria	Actinobacteria	Pseudonocardiales	Pseudonocardiaceae	Terrestrial	Soil sediment									25	50	45					https://pubmed.ncbi.nlm.nih.gov/26809280/
Kroppenstedtia eburnea	714067	Bacteria	Firmicutes	Bacilli	Bacillales	Thermoactinomycetaceae	Animal	Human blood									25	50	45					https://journals.asm.org/doi/10.1128/JCM.01186-12
Sulfurivermis fontis	1972068	Bacteria	Proteobacteria	Gammaproteobacteria	Chromatiales	Thioalkalispiraceae	Aquatic	Hot spring									25	50	45					https://pubmed.ncbi.nlm.nih.gov/28875900/
Halopolyspora alba	1348092	Bacteria	Actinobacteria	Actinobacteria			Aquatic	Salt lake									20	50	45					https://pubmed.ncbi.nlm.nih.gov/24860112/
Methanoculleus bourgensis sp MAB1	2681813425	Archaea	Euryarchaeota	Methanomicrobia	Methanomicrobiales	Methanomicrobiaceae	Bioreactor	Biogas reactor	Hydrogenotroph	methanogenesis	ammonia-rich mesophilic biogas processes	Na+	Anaerobe			7.5	15	50	44.5			0.6% NH4Cl		https://www.ncbi.nlm.nih.gov/pmc/articles/PMC5062929/
Porphyrobacter tepidarius	60454	Bacteria	Proteobacteria	Alphaproteobacteria	Sphingomonadales	Erythrobacteraceae	Aquatic	Hot spring									30	50	44					https://pubmed.ncbi.nlm.nih.gov/9103629/
Ornatilinea apprima	1134406	Bacteria	Chloroflexi	Anaerolineae	Anaerolineales	Anaerolineaceae	Terrestrial	Wood									20	50	43.5					https://pubmed.ncbi.nlm.nih.gov/22328612/
Desulfoplanes formicivorans	1592317	Bacteria	Proteobacteria	Deltaproteobacteria	Desulfovibrionales	Desulfomicrobiaceae	Aquatic	Salt lake									13	50	43.5					https://pubmed.ncbi.nlm.nih.gov/25792369/
Halorubrum trueperi	2004704	Archaea	Euryarchaeota	Halobacteria	Haloferacales	Halorubraceae	Industrial	Salt mine									25	50	43.5					https://www.microbiologyresearch.org/content/journal/ijsem/10.1099/ijsem.0.001762
Halorubrum yunnanense	1526162	Archaea	Euryarchaeota	Halobacteria	Haloferacales	Halorubraceae	Industrial	Salt mine									25	50	43.5					https://pubmed.ncbi.nlm.nih.gov/26374710/
Halanaerobium sehlinense	1076695	Bacteria	Firmicutes	Clostridia	Halanaerobiales	Halanaerobiaceae	Aquatic	Salt lake									20	50	43					https://pubmed.ncbi.nlm.nih.gov/23064350/
Tranquillimonas alkanivorans	441119	Bacteria	Proteobacteria	Alphaproteobacteria	Rhodobacterales	Rhodobacteraceae	Aquatic	Marine sediment									10	50	43					https://www.microbiologyresearch.org/content/journal/ijsem/10.1099/ijs.0.65817-0
Thermothelomyces hinnuleus	225406	Eukaryota	Ascomycota	Sordariomycetes	Sordariales	Chaetomiaceae	Terrestrial	Cultivated soil		aerobic respiration			Aerobe					50	42.5	101			also known as Myceliophthora hinnulea	https://www.ncbi.nlm.nih.gov/pmc/articles/PMC99000/
Clostridiisalibacter paucivorans	408753	Bacteria	Firmicutes	Clostridia	Clostridiales	Clostridiaceae	Wastewater	Olive mill									20	50	42.5					https://pubmed.ncbi.nlm.nih.gov/18175684/
Clostridium quinii	36850	Bacteria	Firmicutes	Clostridia	Clostridiales	Clostridiaceae	Bioreactor	Methanogenic sludge									15	50	42.5					https://link.springer.com/article/10.1007/BF00245275
Halarchaeum rubridurum	489911	Archaea	Euryarchaeota	Halobacteria	Halobacteriales	Halobacteriaceae	Industrial	Salt sample	Chemoorganotroph	aerobic respiration	Oxidase-negative; the catalase reaction is variable. H2S is not produced from thiosulfate. Indole formation is negative. Does not reduce nitrate or nitrite under aerobic conditions. Anaerobic growth with nitrate, arginine and DMSO is not observed. Does not hydrolyse starch, gelatin, Tween 80, cellulose, mannan or casein. Capable of using cellobiose, d-fructose, d-galactose, d-glucose, sodium fuma…		Aerobe	4.4	6.8	5.5	20	50	42.5	101		0.18		https://pubmed.ncbi.nlm.nih.gov/23435243/
Orenia salinaria	85450	Bacteria	Firmicutes	Clostridia	Halanaerobiales	Halobacteroidaceae	Aquatic	Solar saltern									10	50	42.5					https://pubmed.ncbi.nlm.nih.gov/10758881/
Natronococcus amylolyticus	44470	Archaea	Euryarchaeota	Halobacteria	Natrialbales	Natrialbaceae	Aquatic	Soda lake									22	50	42.5					https://pubmed.ncbi.nlm.nih.gov/7547296/
Sphingobacterium thermophilum	768534	Bacteria	Bacteroidetes	Sphingobacteriia	Sphingobacteriales	Sphingobacteriaceae	Terrestrial	Compost heap									20	50	42.5					https://pubmed.ncbi.nlm.nih.gov/22904214/
Halovenus rubra	869890	Archaea	Euryarchaeota	Halobacteria	Halobacteriales	Halobacteriaceae	Aquatic	Salted brown algae									25	50	42					https://pubmed.ncbi.nlm.nih.gov/25199562/
Halanaerobaculum tunisiense	503834	Bacteria	Firmicutes	Clostridia	Halanaerobiales	Halobacteroidaceae	Aquatic	Salt lake									30	50	42					https://pubmed.ncbi.nlm.nih.gov/19115035/
Haloparvum sedimenti	1678448	Archaea	Euryarchaeota	Halobacteria	Haloferacales	Halorubraceae	Industrial	Salt mine									25	50	42					https://pubmed.ncbi.nlm.nih.gov/27001607/
Halorubrum salsamenti	2583990	Archaea	Euryarchaeota	Halobacteria	Haloferacales	Halorubraceae	Industrial	Salt mine									25	50	42					https://pubmed.ncbi.nlm.nih.gov/28819743/
Nesterenkonia alba	515814	Bacteria	Actinobacteria	Actinobacteria	Micrococcales	Micrococcaceae	Industrial	Black liquor treatment									20	50	42					https://www.microbiologyresearch.org/content/journal/ijsem/10.1099/ijs.0.003376-0
Salisaeta longa	503170	Bacteria	Bacteroidetes		Bacteroidetes Order II. Incertae sedis	Rhodothermaceae	Aquatic	Hypersaline mesocosm									25	50	41.5					https://pubmed.ncbi.nlm.nih.gov/19622652/
Phenylobacterium terrae	2665495	Bacteria	Proteobacteria	Alphaproteobacteria	Caulobacterales	Caulobacteraceae	Terrestrial	Soil sediment									25	50	41					https://pubmed.ncbi.nlm.nih.gov/29536278/
Clostridium perfringens	1502	Bacteria	Firmicutes	Clostridia	Clostridiales	Clostridiaceae	Animal	Human soft tissue									20	50	41					https://www.researchgate.net/publication/347300409_Clostridium_perfringenosum_sp_nov_a_closely_related_species_to_Clostridium_perfringens_and_its_virulence_factors_isolated_from_a_human_soft_tissue_infection
Cecembia rubra	1485585	Bacteria	Bacteroidetes	Cytophagia	Cytophagales	Cyclobacteriaceae	Aquatic	Hot spring									30	50	41					https://pubmed.ncbi.nlm.nih.gov/25851591/
Deinobacterium chartae	521158	Bacteria	Deinococcus-Thermus	Deinococci	Deinococcales	Deinococcaceae	Industrial	Paper mill									12	50	41					https://pubmed.ncbi.nlm.nih.gov/20382794/
Maribacter thermophilus	1197874	Bacteria	Bacteroidetes	Flavobacteriia	Flavobacteriales	Flavobacteriaceae	Aquatic	Green seaweed									4	50	41					https://pubmed.ncbi.nlm.nih.gov/25269849/
Halalkalicoccus jeotgali	413810	Archaea	Euryarchaeota	Halobacteria	Halobacteriales	Halobacteriaceae	Industrial	Shrimp-salted seafood	Chemoorganotroph	aerobic respiration	The isolate is catalase-positive, oxidase-negative and does not reduce nitrate to nitrite. Glucose, sucrose, citrate, lactose and acetate can be utilized as sole carbon and energy sources.		Aerobe	6.5	9	7	21	50	41	101		0.15		https://pubmed.ncbi.nlm.nih.gov/17911300/
Haloterrigena jeotgali	413811	Archaea	Euryarchaeota	Halobacteria	Halobacteriales	Halobacteriaceae	Industrial	Salt-fermented food	Chemoorganotroph	polysaccharide metabolism	Anaerobic growth with nitrate occurs, but not with sulfate, thiosulfate, DMSO and TMAO. Fructose, lactose and acetate are utilized as carbon and energy sources, but sucrose, glucose, citrate and formate are not. Acid is not produced from fructose, lactose, acetate, sucrose, glucose, citrate or formate.		Anaerobe	6.8	8.5	7.25	17	50	41	101		0.175		https://www.microbiologyresearch.org/content/journal/ijsem/10.1099/ijs.0.008243-0
Natronoarchaeum philippinense	558529	Archaea	Euryarchaeota	Halobacteria	Halobacteriales	Halobacteriaceae	Aquatic	Solar saltern									20	50	41					https://pubmed.ncbi.nlm.nih.gov/22659499/
Halorubrum terrestre	267368	Archaea	Euryarchaeota	Halobacteria	Haloferacales	Halorubraceae	Terrestrial	Saline soil									28	50	41					https://www.researchgate.net/profile/Antonio-Ventosa-2/publication/8677112_Taxonomic_study_of_Halorubrum_distributum_and_proposal_of_Halorubrum_terrestre_sp_nov/links/564d0e2708ae1ef9296a7b3b/Taxonomic-study-of-Halorubrum-distributum-and-proposal-of-Halorubrum-terrestre-sp-nov.pdf
Halopiger salifodinae	1202768	Archaea	Euryarchaeota	Halobacteria	Natrialbales	Natrialbaceae	Industrial	Salt mine									25	50	41					https://pubmed.ncbi.nlm.nih.gov/23563233/
Natronococcus jeotgali	413812	Archaea	Euryarchaeota	Halobacteria	Natrialbales	Natrialbaceae	Industrial	Shrimp-salted seafood									21	50	41					https://pubmed.ncbi.nlm.nih.gov/17766885/
Natronococcus roseus	1052014	Archaea	Euryarchaeota	Halobacteria	Natrialbales	Natrialbaceae	Aquatic	Soda lake									30	50	41					https://pubmed.ncbi.nlm.nih.gov/22345136/
Rummeliibacillus suwonensis	1306154	Bacteria	Firmicutes	Bacilli	Bacillales	Planococcaceae	Terrestrial	Soil sediment									20	50	41					https://pubmed.ncbi.nlm.nih.gov/23625232/
Streptomyces calidiresistens	1485586	Bacteria	Actinobacteria	Actinobacteria	Streptomycetales	Streptomycetaceae	Aquatic	Hot spring									28	50	41					https://pubmed.ncbi.nlm.nih.gov/24803237/
Hydrogenispora ethanolica	1082276	Bacteria	Firmicutes				Wastewater	Herbicide wastewater									20	50	41					https://pubmed.ncbi.nlm.nih.gov/24554637/
Thielavia pingtungia	35719	Eukaryota	Ascomycota	Sordariomycetes	Sordariales	Chaetomiaceae	Terrestrial	Compost heap	Saprotroph	aerobic respiration			Aerobe					50	40					https://www.ncbi.nlm.nih.gov/pmc/articles/PMC3261388/
Alicyclobacillus dauci	1475485	Bacteria	Firmicutes	Bacilli	Bacillales	Alicyclobacillaceae	Industrial	Fruit processing									20	50	40					https://pubmed.ncbi.nlm.nih.gov/25505343/
Gracilibacillus kekensis	1027249	Bacteria	Firmicutes	Bacilli	Bacillales	Bacillaceae	Aquatic	Salt lake									4	50	40					https://www.microbiologyresearch.org/content/journal/ijsem/10.1099/ijs.0.030858-0
Gracilibacillus lacisalsi	393087	Bacteria	Firmicutes	Bacilli	Bacillales	Bacillaceae	Aquatic	Salt lake									15	50	40					https://www.microbiologyresearch.org/content/journal/ijsem/10.1099/ijs.0.65369-0?crawler=true&mimetype=application/pdf
Virgibacillus chiguensis	411959	Bacteria	Firmicutes	Bacilli	Bacillales	Bacillaceae	Aquatic	Commercial saltern									15	50	40					https://pubmed.ncbi.nlm.nih.gov/18218928/
Rhodohalobacter halophilus	1812810	Bacteria	Balneolaeota	Balneolia	Balneolales	Balneolaceae	Aquatic	Solar saltern									20	50	40					https://pubmed.ncbi.nlm.nih.gov/28109207/
Bifidobacterium aerophilum	1798155	Bacteria	Actinobacteria	Actinobacteria	Bifidobacteriales	Bifidobacteriaceae	Animal	Tamarin feces									25	50	40					https://pubmed.ncbi.nlm.nih.gov/27236565/
Bifidobacterium avesanii	1798157	Bacteria	Actinobacteria	Actinobacteria	Bifidobacteriales	Bifidobacteriaceae	Animal	Tamarin feces									25	50	40					https://pubmed.ncbi.nlm.nih.gov/27236565/
Bifidobacterium ramosum	1798158	Bacteria	Actinobacteria	Actinobacteria	Bifidobacteriales	Bifidobacteriaceae	Animal	Tamarin feces									20	50	40					https://pubmed.ncbi.nlm.nih.gov/27236565/
Alkaliphilus transvaalensis	114628	Bacteria	Firmicutes	Clostridia	Clostridiales	Clostridiaceae	Industrial	Gold mine									20	50	40					https://pubmed.ncbi.nlm.nih.gov/11491320/
Algoriphagus kandeliae	2562278	Bacteria	Bacteroidetes	Cytophagia	Cytophagales	Cyclobacteriaceae	Terrestrial	Mangrove plant									15	50	40					https://www.microbiologyresearch.org/content/journal/ijsem/10.1099/ijsem.0.003954
Desulfocurvus thunnarius	1312905	Bacteria	Proteobacteria	Deltaproteobacteria	Desulfovibrionales	Desulfovibrionaceae	Wastewater	Wastewater digestor									15	50	40					https://pubmed.ncbi.nlm.nih.gov/23811135/
Catenisphaera adipataccumulans	700500	Bacteria	Firmicutes	Erysipelotrichia	Erysipelotrichales	Erysipelotrichaceae	Bioreactor	Digester sludge									30	50	40					https://pubmed.ncbi.nlm.nih.gov/25481294/
Geoalkalibacter subterraneus	2593339207	Bacteria	Proteobacteria	Deltaproteobacteria	Desulfuromonadales	Geobacteraceae	Aquatic	Oil field	Lithotroph	sulfur-reduction,iron-reduction,manganese-reduction	Able to use iron(III), manganese(IV), nitrate, elemental sulfur and trimethylamine N-oxide as electron acceptors in the presence of a wide variety of electron donors, including formate, acetate, malonate, propionate, pyruvate, lactate, butyrate, isobutyrate, succinate, fumarate, valerate, isovalerate, citrate, salicylate, octanoate, p-anisate, decanoate, dodecanoate, palmitate, stearate, methanol…		Anaerobe	6	9	7	30	50	40			0.02		https://www.microbiologyresearch.org/content/journal/ijsem/10.1099/ijs.0.001537-0
Halanaerobium lacusrosei	42859	Bacteria	Firmicutes	Clostridia	Halanaerobiales	Halanaerobiaceae	Aquatic	Salt lake									20	50	40				Also known as Haloanaerobium lacusroseus	https://pubmed.ncbi.nlm.nih.gov/7547301/
Haloarcula hispanica	51589	Archaea	Euryarchaeota	Halobacteria	Halobacteriales	Haloarculaceae	Aquatic	Solar saltern	Chemoorganotroph	sulfate-reduction,nitrate-reduction	Metabolism is strictly respiratory. Acids are produced from many sugars (arabinose, fructose, galactose, glucose, maltose, manose, sucrose, xylose). Catalase and oxidase are produced. Starch, Tween 20, 40, 60 and 80, and gelatine are hydrolyzed. Casein hydrolysis only occurs in 17% of the strains. H2S is produced from thiosulfate. Indole variable. Nitrates and nitrites are reduced with final gas …		Aerobe	5		6.5	25	50	40	101		0.25		https://www.sciencedirect.com/science/article/abs/pii/S0723202086801527
Halorientalis persicus	1367881	Archaea	Euryarchaeota	Halobacteria	Halobacteriales	Haloarculaceae	Aquatic	Salt lake									30	50	40					https://www.microbiologyresearch.org/content/journal/ijsem/10.1099/ijs.0.058164-0
Halosimplex litoreum	1198301	Archaea	Euryarchaeota	Halobacteria	Halobacteriales	Haloarculaceae	Aquatic	Solar saltern									25	50	40					https://pubmed.ncbi.nlm.nih.gov/26059862/
Halostella salina	1547897	Archaea	Euryarchaeota	Halobacteria	Halobacteriales	Halobacteriaceae	Aquatic	Solar saltern									20	50	40					https://pubmed.ncbi.nlm.nih.gov/27118259/
Halovenus aranensis	890420	Archaea	Euryarchaeota	Halobacteria	Halobacteriales	Halobacteriaceae	Aquatic	Salt lake									25	50	40					https://pubmed.ncbi.nlm.nih.gov/21828022/
Halanaerobacter chitinivorans	42419	Bacteria	Firmicutes	Clostridia	Halanaerobiales	Halobacteroidaceae	Aquatic	Solar saltern									23	50	40					https://www.ncbi.nlm.nih.gov/pmc/articles/PMC195201/
Halococcus salifodinae	36738	Archaea	Euryarchaeota	Halobacteria	Halobacteriales	Halococcaceae	Industrial	Salt mine	Chemoorganotroph	nitrate-reduction			Aerobe	6.8	9.5		28	50	40			0.22		https://ntrs.nasa.gov/citations/19980002915
Halogeometricum borinquense	60847	Archaea	Euryarchaeota	Halobacteria	Haloferacales	Haloferacaceae	Aquatic	Solar saltern									22	50	40					https://pubmed.ncbi.nlm.nih.gov/9828431/
Haloplanus vescus	555874	Archaea	Euryarchaeota	Halobacteria	Haloferacales	Haloferacaceae	Industrial	Solar saltern									30	50	40					https://www.microbiologyresearch.org/content/journal/ijsem/10.1099/ijs.0.018564-0
Halobaculum roseum	2175149	Archaea	Euryarchaeota	Halobacteria	Haloferacales	Halorubraceae											25	50	40					https://www.microbiologyresearch.org/content/journal/ijsem/10.1099/ijsem.0.001663
Halohasta litorea	869891	Archaea	Euryarchaeota	Halobacteria	Haloferacales	Halorubraceae	Industrial	Aquaculture									25	50	40					https://pubmed.ncbi.nlm.nih.gov/23052830/
Halopenitus malekzadehii	1267564	Archaea	Euryarchaeota	Halobacteria	Haloferacales	Halorubraceae	Aquatic	Salt lake									30	50	40					https://www.microbiologyresearch.org/content/journal/ijsem/10.1099/ijs.0.050500-0
[truncated: 204 more rows]
